# Supplementary material for: Ligand effects, solvent cooperation, and large kinetic solvent deuterium isotope effects in gold(I)-catalyzed intramolecular alkene hydroamination
Source: Beilstein J Org Chem. 2024 Feb 29;20:479–96. doi: 10.3762/bjoc.20.43 (PMC10910400; doi:10.3762/bjoc.20.43)
Supplement: File 3 — X-ray crystallographic CIF file for 7a. [file Beilstein_J_Org_Chem-20-479-s003.cif]

 
data_b13a5
#=========================================================================
# TEXT
#=========================================================================

_publ_contact_author_name        'Amanda C. Jones'
_publ_contact_author_address     
; 
Department of Chemistry
Wake Forest University
Salem Hall, Box 7486
Winston-Salem, NC 27109
U.S.A.
;
_publ_contact_author_email       jonesac@wfu.edu
_publ_contact_author_fax         ?
_publ_contact_author_phone       '336 758-3054'

_publ_contact_letter             
;
 Manuscript in preparation
;

_publ_requested_journal          'Beilstein Journal of Organic Chemistry'
_publ_requested_category         ?

#=======================================================================
_publ_section_title              
;
 Solvent Cooperativity, Ligand Effects, and Large Kinetic Solvent Isotope
 Effects in Gold Catalyzed Intramolecular Alkene Hydroamination
;
_publ_section_title_footnote     
.
loop_
_publ_author_name
_publ_author_address

'Lan, Ruichen'
; 
Department of Chemistry
Wake Forest University
Salem Hall, Box 7486
Winston-Salem, NC 27109
U.S.A.
;
'Yager, Brock'
; 
Department of Chemistry
Wake Forest University
Salem Hall, Box 7486
Winston-Salem, NC 27109
U.S.A.
;
'Day, Cynthia S.'
; 
Department of Chemistry
Wake Forest University
Salem Hall, Box 7486
Winston-Salem, NC 27109
U.S.A.
;
'Jones, Amanda C.'
; 
Department of Chemistry
Wake Forest University
Salem Hall, Box 7486
Winston-Salem, NC 27109
U.S.A.
;
_publ_section_acknowledgements   
;
The WFU X-ray Facility thanks the National Science Foundation(grant
CHE-0234489) for funds to purchase the X-ray instrument and computers.
;
_publ_section_references         
;
Bruker (2017). <i>APEX3</i> (Version 2017). Bruker AXS Inc., Madison, WI,
USA.

Bruker (2019). <i>SAINT</i> version 8.40B. Bruker Nano Inc., Madison, WI, USA.

Krause, L., Herbst-Irmer, R., Sheldrick, G. M. & Stalke, D. (2015). <i>J. Appl.
Cryst.</i> <b>48</b>, 3--10.

Sheldrick, G. M. (2008). <i>Acta Cryst.</i> A<b>64</b>, 112--122.

Sheldrick, G. M. (2018). <i>SHELXL</i> (Version 2018/3)and <i>SHELXT</i>
(Version 2018/2). Bruker AXS Inc., Madison, Wisconsin, USA.

Sheldrick, G. M. (2015<i>a</i>). <i>Acta Cryst.</i> A<b>71</b>, 3--8.

Sheldrick, G. M. (2015<i>b</i>). <i>Acta Cryst.</i> C<b>71</b>, 3--8.

Westrip, S. P. (2010). <i>J. Appl. Cryst.</i> <b>43</b>, 920--925.
; 
#=========================================================================   
_audit_creation_method            'SHELXL-2018/3'
_shelx_SHELXL_version_number      '2018/3'
_chemical_name_systematic         ?
_chemical_name_common             ?
_chemical_melting_point           ?
_chemical_formula_moiety          ?
_chemical_formula_sum
 'C41 H56 Au Cl2 F6 P2 Sb' 
_chemical_formula_weight          1114.41

loop_
 _atom_type_symbol
 _atom_type_description
 _atom_type_scat_dispersion_real
 _atom_type_scat_dispersion_imag
 _atom_type_scat_source
 'C'  'C'   0.0033   0.0016
 'International Tables Vol C Tables 4.2.6.8 and 6.1.1.4'
 'H'  'H'   0.0000   0.0000
 'International Tables Vol C Tables 4.2.6.8 and 6.1.1.4'
 'F'  'F'   0.0171   0.0103
 'International Tables Vol C Tables 4.2.6.8 and 6.1.1.4'
 'P'  'P'   0.1023   0.0942
 'International Tables Vol C Tables 4.2.6.8 and 6.1.1.4'
 'Cl'  'Cl'   0.1484   0.1585
 'International Tables Vol C Tables 4.2.6.8 and 6.1.1.4'
 'Sb'  'Sb'  -0.5866   1.5461
 'International Tables Vol C Tables 4.2.6.8 and 6.1.1.4'
 'Au'  'Au'  -2.0133   8.8022
 'International Tables Vol C Tables 4.2.6.8 and 6.1.1.4'
 
_space_group_crystal_system       monoclinic
_space_group_IT_number            7
_space_group_name_H-M_alt         'P n'
_space_group_name_Hall            'P -2yac'
 
_shelx_space_group_comment
;
The symmetry employed for this shelxl refinement is uniquely defined
by the following loop, which should always be used as a source of
symmetry information in preference to the above space-group names.
They are only intended as comments.
;
 
loop_
 _space_group_symop_operation_xyz
 'x, y, z'
 'x+1/2, -y, z+1/2'
 
_cell_length_a                    13.9857(9)
_cell_length_b                    10.9855(7)
_cell_length_c                    15.0464(10)
_cell_angle_alpha                 90
_cell_angle_beta                  108.2220(10)
_cell_angle_gamma                 90
_cell_volume                      2195.8(2)
_cell_formula_units_Z             2
_cell_measurement_temperature     194(2)
_cell_measurement_reflns_used      9780
_cell_measurement_theta_min        3.48
_cell_measurement_theta_max       30.02
 
_exptl_crystal_description       'block'
_exptl_crystal_colour            'colourless'
_exptl_crystal_density_meas       ?
_exptl_crystal_density_method     ?
_exptl_crystal_density_diffrn     1.686          
_exptl_crystal_F_000              1100
_exptl_transmission_factor_min    ?
_exptl_transmission_factor_max    ?
_exptl_crystal_size_max           0.309
_exptl_crystal_size_mid           0.199
_exptl_crystal_size_min           0.184
_exptl_absorpt_coefficient_mu     4.200
_shelx_estimated_absorpt_T_min    0.357
_shelx_estimated_absorpt_T_max    0.512
_exptl_absorpt_correction_type    'multi-scan'
_exptl_absorpt_correction_T_min   0.5941
_exptl_absorpt_correction_T_max   0.7460
_exptl_absorpt_process_details    
;
 Data were corrected for scaling and absorption effects using the
 multi-scan technique (SADABS). The ratio of minimum
 to maximum apparent transmission was 0.796. The
 calculated minimum and maximum transmission
 coefficients (based on crystal size) are 0.357 and 0.512.

 <i>SADABS</i>; Krause <i>et al.</i>, 2015)
;
_exptl_absorpt_special_details    ?
_diffrn_ambient_temperature       194(2)
_diffrn_radiation_wavelength      0.71073
_diffrn_radiation_type            MoK\a
_diffrn_radiation_source         'sealed x-ray tube'
_diffrn_radiation_monochromator  graphite
_diffrn_measurement_device_type  'Bruker APEX CCD'
_diffrn_measurement_method       '\f and \w scans'
_diffrn_reflns_reduction_process  'narrow-frame' 
_diffrn_detector_area_resol_mean  ?
_diffrn_reflns_number             41056
_diffrn_reflns_av_unetI/netI      0.0345
_diffrn_reflns_av_R_equivalents   0.0358
_diffrn_reflns_limit_h_min        -19
_diffrn_reflns_limit_h_max        19
_diffrn_reflns_limit_k_min        -15
_diffrn_reflns_limit_k_max        15
_diffrn_reflns_limit_l_min        -21
_diffrn_reflns_limit_l_max        21
_diffrn_reflns_theta_min          3.485
_diffrn_reflns_theta_max          30.089
_diffrn_reflns_theta_full         25.242
_diffrn_measured_fraction_theta_max   0.998
_diffrn_measured_fraction_theta_full  0.997
_diffrn_reflns_Laue_measured_fraction_max    0.998
_diffrn_reflns_Laue_measured_fraction_full   0.997
_diffrn_reflns_point_group_measured_fraction_max   0.994
_diffrn_reflns_point_group_measured_fraction_full  0.997
_reflns_number_total              12850
_reflns_number_gt                 12250
_reflns_threshold_expression      'I > 2\s(I)'
_reflns_Friedel_coverage          0.990
_reflns_Friedel_fraction_max      0.990
_reflns_Friedel_fraction_full     0.997
 
_reflns_special_details
;
 Reflections were merged by SHELXL according to the crystal
 class for the calculation of statistics and refinement.
 
 _reflns_Friedel_fraction is defined as the number of unique
 Friedel pairs measured divided by the number that would be
 possible theoretically, ignoring centric projections and
 systematic absences.
;
 
_computing_data_collection       '<i>APEX3</i> (Bruker, 2017)'
_computing_cell_refinement       '<i>SAINT</i> (Bruker, 2014)'
_computing_data_reduction        '<i>SAINT</i> (Bruker, 2014)'
_computing_structure_solution     'SHELXT 2014/5 (Sheldrick, 2014)'
_computing_structure_refinement 'SHELXL-2018/3 (Sheldrick, 2018)'
_computing_molecular_graphics    '<i>XP</i> in <i>SHELXTL</i> (Sheldrick, 2008)'
_computing_publication_material  
;
'<i>SHELXL</i> (Sheldrick, 2015b) and publCIF (Westrip, 2010)'
;
_refine_special_details           ?
_refine_ls_structure_factor_coef  Fsqd
_refine_ls_matrix_type            full
_refine_ls_weighting_scheme       calc
_refine_ls_weighting_details
'w=1/[\s^2^(Fo^2^)+(0.0343P)^2^+1.0791P] where P=(Fo^2^+2Fc^2^)/3'
_atom_sites_solution_primary      direct
_atom_sites_solution_secondary    difmap
_atom_sites_solution_hydrogens    geom
_refine_ls_hydrogen_treatment     constr
_refine_ls_extinction_method      none
_refine_ls_extinction_coef        .
_refine_ls_abs_structure_details
;
 Flack x determined using 5795 quotients [(I+)-(I-)]/[(I+)+(I-)]
 (Parsons, Flack and Wagner, Acta Cryst. B69 (2013) 249-259).
;
_refine_ls_abs_structure_Flack    -0.010(3)
_chemical_absolute_configuration  ?
_refine_ls_number_reflns          12850
_refine_ls_number_parameters      490
_refine_ls_number_restraints      2
_refine_ls_R_factor_all           0.0275
_refine_ls_R_factor_gt            0.0256
_refine_ls_wR_factor_ref          0.0635
_refine_ls_wR_factor_gt           0.0624
_refine_ls_goodness_of_fit_ref    1.027
_refine_ls_restrained_S_all       1.027
_refine_ls_shift/su_max           0.001
_refine_ls_shift/su_mean          0.000
 
loop_
 _atom_site_label
 _atom_site_type_symbol
 _atom_site_fract_x
 _atom_site_fract_y
 _atom_site_fract_z
 _atom_site_U_iso_or_equiv
 _atom_site_adp_type
 _atom_site_occupancy
 _atom_site_site_symmetry_order  
 _atom_site_calc_flag
 _atom_site_refinement_flags_posn
 _atom_site_refinement_flags_adp
 _atom_site_refinement_flags_occupancy
 _atom_site_disorder_assembly
 _atom_site_disorder_group
Au1 Au 0.21164(2) 0.35458(2) 0.47770(2) 0.02118(4) Uani 1 1 d . . . . .
P1 P 0.30025(8) 0.43939(10) 0.38145(8) 0.0210(2) Uani 1 1 d . . . . .
P2 P 0.17544(9) 0.25062(11) 0.60147(8) 0.0219(2) Uani 1 1 d . . . . .
C1 C 0.2711(4) 0.5923(4) 0.3312(4) 0.0277(9) Uani 1 1 d . . . . .
C2 C 0.2140(5) 0.6799(5) 0.3598(5) 0.0375(12) Uani 1 1 d . . . . .
C3 C 0.2090(7) 0.7985(6) 0.3222(7) 0.065(2) Uani 1 1 d . . . . .
H3 H 0.172530 0.859381 0.342785 0.078 Uiso 1 1 calc R U . . .
C4 C 0.2550(8) 0.8284(7) 0.2571(8) 0.069(3) Uani 1 1 d . . . . .
H4 H 0.249339 0.908764 0.232732 0.083 Uiso 1 1 calc R U . . .
C5 C 0.3086(6) 0.7437(6) 0.2274(6) 0.0505(16) Uani 1 1 d . . . . .
H5 H 0.339539 0.763388 0.181350 0.061 Uiso 1 1 calc R U . . .
C6 C 0.3174(5) 0.6278(5) 0.2656(5) 0.0387(12) Uani 1 1 d . . . . .
H6 H 0.356976 0.569650 0.246022 0.046 Uiso 1 1 calc R U . . .
C7 C 0.1510(5) 0.6620(5) 0.4222(5) 0.0403(13) Uani 1 1 d . . . . .
C8 C 0.0640(5) 0.5923(6) 0.3934(6) 0.0472(15) Uani 1 1 d . . . . .
H8 H 0.053022 0.540620 0.340447 0.057 Uiso 1 1 calc R U . . .
C9 C -0.0074(7) 0.5961(8) 0.4400(8) 0.066(2) Uani 1 1 d . . . . .
H9 H -0.067027 0.548746 0.418669 0.079 Uiso 1 1 calc R U . . .
C10 C 0.0095(9) 0.6699(9) 0.5178(9) 0.079(3) Uani 1 1 d . . . . .
H10 H -0.039545 0.675045 0.549306 0.094 Uiso 1 1 calc R U . . .
C11 C 0.0960(11) 0.7349(9) 0.5493(8) 0.085(3) Uani 1 1 d . . . . .
H11 H 0.108058 0.782587 0.604391 0.102 Uiso 1 1 calc R U . . .
C12 C 0.1675(7) 0.7328(6) 0.5023(6) 0.061(2) Uani 1 1 d . . . . .
H12 H 0.227331 0.779663 0.524903 0.073 Uiso 1 1 calc R U . . .
C13 C 0.2855(4) 0.3330(5) 0.2792(4) 0.0271(10) Uani 1 1 d . . . . .
C14 C 0.3725(5) 0.3251(6) 0.2370(5) 0.0391(12) Uani 1 1 d . . . . .
H14A H 0.352994 0.271723 0.182076 0.059 Uiso 1 1 calc R U . . .
H14B H 0.432396 0.291971 0.283764 0.059 Uiso 1 1 calc R U . . .
H14C H 0.387493 0.406579 0.218378 0.059 Uiso 1 1 calc R U . . .
C15 C 0.2694(5) 0.2042(5) 0.3104(4) 0.0344(11) Uani 1 1 d . . . . .
H15A H 0.258618 0.148014 0.257608 0.052 Uiso 1 1 calc R U . . .
H15B H 0.210284 0.203269 0.332237 0.052 Uiso 1 1 calc R U . . .
H15C H 0.328894 0.178832 0.361439 0.052 Uiso 1 1 calc R U . . .
C16 C 0.1884(5) 0.3745(6) 0.2033(4) 0.0374(12) Uani 1 1 d . . . . .
H16A H 0.166475 0.311056 0.155439 0.056 Uiso 1 1 calc R U . . .
H16B H 0.201612 0.449893 0.174317 0.056 Uiso 1 1 calc R U . . .
H16C H 0.135391 0.388967 0.231981 0.056 Uiso 1 1 calc R U . . .
C17 C 0.4341(3) 0.4542(4) 0.4589(4) 0.0269(9) Uani 1 1 d . . . . .
C18 C 0.5068(4) 0.5183(6) 0.4155(5) 0.0385(12) Uani 1 1 d . . . . .
H18A H 0.574758 0.518538 0.460572 0.058 Uiso 1 1 calc R U . . .
H18B H 0.484471 0.602363 0.399509 0.058 Uiso 1 1 calc R U . . .
H18C H 0.507366 0.474915 0.358779 0.058 Uiso 1 1 calc R U . . .
C19 C 0.4295(4) 0.5312(6) 0.5433(4) 0.0414(13) Uani 1 1 d . . . . .
H19A H 0.496946 0.536824 0.589061 0.062 Uiso 1 1 calc R U . . .
H19B H 0.383662 0.492654 0.572532 0.062 Uiso 1 1 calc R U . . .
H19C H 0.405059 0.613096 0.521981 0.062 Uiso 1 1 calc R U . . .
C20 C 0.4760(4) 0.3278(6) 0.4922(4) 0.0360(11) Uani 1 1 d . . . . .
H20A H 0.540020 0.336002 0.542629 0.054 Uiso 1 1 calc R U . . .
H20B H 0.486946 0.282972 0.439923 0.054 Uiso 1 1 calc R U . . .
H20C H 0.427849 0.283393 0.515428 0.054 Uiso 1 1 calc R U . . .
C21 C 0.0632(4) 0.1549(4) 0.5815(3) 0.0236(8) Uani 1 1 d . . . . .
C22 C 0.0036(3) 0.1114(4) 0.4936(3) 0.0232(8) Uani 1 1 d . . . . .
C23 C -0.0718(4) 0.0247(5) 0.4891(4) 0.0320(10) Uani 1 1 d . . . . .
H23 H -0.110803 -0.006125 0.429903 0.038 Uiso 1 1 calc R U . . .
C24 C -0.0907(4) -0.0166(5) 0.5688(4) 0.0342(11) Uani 1 1 d . . . . .
H24 H -0.142162 -0.074991 0.563973 0.041 Uiso 1 1 calc R U . . .
C25 C -0.0347(4) 0.0269(5) 0.6554(4) 0.0333(10) Uani 1 1 d . . . . .
H25 H -0.047869 -0.000056 0.710400 0.040 Uiso 1 1 calc R U . . .
C26 C 0.0416(4) 0.1112(5) 0.6611(3) 0.0303(10) Uani 1 1 d . . . . .
H26 H 0.080537 0.140111 0.720966 0.036 Uiso 1 1 calc R U . . .
C27 C 0.0092(4) 0.1517(4) 0.4008(3) 0.0242(9) Uani 1 1 d . . . . .
C28 C 0.0340(4) 0.0689(5) 0.3417(4) 0.0316(10) Uani 1 1 d . . . . .
H28 H 0.059264 -0.008916 0.365096 0.038 Uiso 1 1 calc R U . . .
C29 C 0.0227(4) 0.0977(6) 0.2493(4) 0.0361(11) Uani 1 1 d . . . . .
H29 H 0.042307 0.041044 0.210561 0.043 Uiso 1 1 calc R U . . .
C30 C -0.0171(5) 0.2091(6) 0.2139(4) 0.0390(13) Uani 1 1 d . . . . .
H30 H -0.028408 0.227752 0.149818 0.047 Uiso 1 1 calc R U . . .
C31 C -0.0399(5) 0.2917(6) 0.2712(5) 0.0471(15) Uani 1 1 d . . . . .
H31 H -0.065342 0.369162 0.246879 0.056 Uiso 1 1 calc R U . . .
C32 C -0.0270(5) 0.2657(5) 0.3650(4) 0.0359(11) Uani 1 1 d . . . . .
H32 H -0.042696 0.325127 0.404153 0.043 Uiso 1 1 calc R U . . .
C33 C 0.1717(5) 0.3670(5) 0.6934(4) 0.0315(12) Uani 1 1 d . . . . .
C34 C 0.2406(5) 0.4727(6) 0.6854(5) 0.0419(13) Uani 1 1 d . . . . .
H34A H 0.240986 0.534924 0.732204 0.063 Uiso 1 1 calc R U . . .
H34B H 0.215528 0.508388 0.622668 0.063 Uiso 1 1 calc R U . . .
H34C H 0.309119 0.442201 0.696233 0.063 Uiso 1 1 calc R U . . .
C35 C 0.0633(5) 0.4133(6) 0.6677(5) 0.0442(14) Uani 1 1 d . . . . .
H35A H 0.061275 0.487393 0.703303 0.066 Uiso 1 1 calc R U . . .
H35B H 0.020814 0.350708 0.682748 0.066 Uiso 1 1 calc R U . . .
H35C H 0.038316 0.431293 0.600588 0.066 Uiso 1 1 calc R U . . .
C36 C 0.2072(5) 0.3252(7) 0.7964(4) 0.0443(14) Uani 1 1 d . . . . .
H36A H 0.209910 0.395371 0.837294 0.066 Uiso 1 1 calc R U . . .
H36B H 0.274260 0.288687 0.811079 0.066 Uiso 1 1 calc R U . . .
H36C H 0.159859 0.264807 0.806233 0.066 Uiso 1 1 calc R U . . .
C37 C 0.2817(4) 0.1374(4) 0.6458(4) 0.0291(10) Uani 1 1 d . . . . .
C38 C 0.3810(4) 0.2055(6) 0.6869(5) 0.0401(13) Uani 1 1 d . . . . .
H38A H 0.437268 0.148863 0.695600 0.060 Uiso 1 1 calc R U . . .
H38B H 0.383438 0.240706 0.747461 0.060 Uiso 1 1 calc R U . . .
H38C H 0.385849 0.270721 0.644106 0.060 Uiso 1 1 calc R U . . .
C39 C 0.2832(4) 0.0640(5) 0.5589(4) 0.0348(11) Uani 1 1 d . . . . .
H39A H 0.333731 -0.000729 0.577757 0.052 Uiso 1 1 calc R U . . .
H39B H 0.299992 0.118203 0.514238 0.052 Uiso 1 1 calc R U . . .
H39C H 0.216717 0.027810 0.529421 0.052 Uiso 1 1 calc R U . . .
C40 C 0.2677(5) 0.0464(6) 0.7193(5) 0.0419(13) Uani 1 1 d . . . . .
H40A H 0.326644 -0.006904 0.740259 0.063 Uiso 1 1 calc R U . . .
H40B H 0.207315 -0.002842 0.691294 0.063 Uiso 1 1 calc R U . . .
H40C H 0.260133 0.091430 0.772982 0.063 Uiso 1 1 calc R U . . .
Sb1 Sb 0.57627(4) -0.06445(4) 0.46314(3) 0.04642(11) Uani 1 1 d . . . . .
F1 F 0.6766(4) -0.0229(6) 0.4092(4) 0.0787(15) Uani 1 1 d . . . . .
F2 F 0.5277(5) -0.1752(5) 0.3660(4) 0.0697(14) Uani 1 1 d . . . . .
F3 F 0.4920(6) 0.0509(6) 0.3880(5) 0.096(2) Uani 1 1 d . . . . .
F4 F 0.4783(7) -0.1150(10) 0.5135(6) 0.129(3) Uani 1 1 d . . . . .
F5 F 0.6263(10) 0.0514(10) 0.5549(6) 0.173(5) Uani 1 1 d . . . . .
F6 F 0.6639(7) -0.1780(11) 0.5341(8) 0.172(5) Uani 1 1 d . . . . .
Cl1 Cl 0.6733(3) 0.2696(3) 0.3297(2) 0.0899(8) Uani 1 1 d . . . . .
Cl2 Cl 0.7881(2) 0.4015(3) 0.4955(2) 0.0857(7) Uani 1 1 d . . . . .
C41 C 0.7333(7) 0.2609(9) 0.4508(8) 0.074(3) Uani 1 1 d . . . . .
H41A H 0.786096 0.197402 0.464112 0.089 Uiso 1 1 calc R U . . .
H41B H 0.683624 0.237397 0.482284 0.089 Uiso 1 1 calc R U . . .
 
loop_
 _atom_site_aniso_label
 _atom_site_aniso_U_11
 _atom_site_aniso_U_22
 _atom_site_aniso_U_33
 _atom_site_aniso_U_23
 _atom_site_aniso_U_13
 _atom_site_aniso_U_12
Au1 0.02046(6) 0.02158(7) 0.02277(7) -0.00092(7) 0.00856(5) 0.00012(8)
P1 0.0208(5) 0.0190(5) 0.0252(5) -0.0020(4) 0.0098(4) -0.0007(4)
P2 0.0212(5) 0.0246(5) 0.0205(5) -0.0015(4) 0.0073(4) -0.0017(4)
C1 0.027(2) 0.020(2) 0.035(2) 0.0042(18) 0.0094(19) 0.0001(17)
C2 0.038(3) 0.027(2) 0.053(3) 0.008(2) 0.023(3) 0.009(2)
C3 0.083(6) 0.033(3) 0.097(6) 0.023(4) 0.052(5) 0.027(3)
C4 0.085(6) 0.037(3) 0.101(7) 0.035(4) 0.052(6) 0.020(4)
C5 0.055(4) 0.042(3) 0.061(4) 0.017(3) 0.028(3) -0.003(3)
C6 0.044(3) 0.032(3) 0.046(3) 0.008(2) 0.022(3) 0.002(2)
C7 0.045(3) 0.029(3) 0.054(4) 0.007(2) 0.026(3) 0.014(2)
C8 0.039(3) 0.041(3) 0.067(4) 0.016(3) 0.025(3) 0.014(3)
C9 0.059(5) 0.056(4) 0.102(7) 0.031(5) 0.054(5) 0.023(4)
C10 0.097(8) 0.058(5) 0.114(8) 0.027(5) 0.081(7) 0.038(5)
C11 0.141(10) 0.053(5) 0.087(7) -0.003(5) 0.074(7) 0.031(6)
C12 0.089(6) 0.029(3) 0.078(5) 0.001(3) 0.047(5) 0.008(3)
C13 0.029(3) 0.029(2) 0.025(2) -0.0062(19) 0.012(2) -0.003(2)
C14 0.041(3) 0.038(3) 0.048(3) -0.011(2) 0.028(3) -0.006(2)
C15 0.044(3) 0.024(2) 0.040(3) -0.012(2) 0.021(2) -0.010(2)
C16 0.037(3) 0.044(3) 0.027(2) -0.005(2) 0.005(2) -0.006(2)
C17 0.0209(19) 0.028(2) 0.031(2) -0.0049(18) 0.0083(17) -0.0026(17)
C18 0.028(2) 0.042(3) 0.049(3) -0.003(2) 0.017(2) -0.009(2)
C19 0.030(3) 0.047(3) 0.041(3) -0.017(3) 0.003(2) -0.007(2)
C20 0.029(2) 0.038(3) 0.041(3) -0.001(2) 0.010(2) 0.000(2)
C21 0.022(2) 0.025(2) 0.026(2) -0.0005(16) 0.0097(17) -0.0004(15)
C22 0.0229(19) 0.025(2) 0.0216(19) -0.0003(16) 0.0068(16) 0.0014(16)
C23 0.032(2) 0.032(2) 0.026(2) -0.0014(19) 0.002(2) -0.007(2)
C24 0.031(2) 0.031(2) 0.041(3) -0.001(2) 0.011(2) -0.010(2)
C25 0.036(3) 0.038(3) 0.030(2) 0.004(2) 0.017(2) -0.003(2)
C26 0.032(2) 0.038(2) 0.023(2) -0.0019(19) 0.0107(19) -0.006(2)
C27 0.0203(19) 0.029(2) 0.022(2) 0.0017(16) 0.0041(16) -0.0018(16)
C28 0.034(2) 0.034(2) 0.027(2) -0.0013(19) 0.0104(19) 0.000(2)
C29 0.040(3) 0.043(3) 0.029(2) -0.009(2) 0.015(2) -0.014(2)
C30 0.040(3) 0.051(3) 0.023(2) 0.002(2) 0.004(2) -0.015(3)
C31 0.056(4) 0.043(3) 0.038(3) 0.016(3) 0.009(3) 0.008(3)
C32 0.044(3) 0.031(3) 0.034(3) 0.005(2) 0.014(2) 0.008(2)
C33 0.035(3) 0.034(3) 0.030(3) -0.012(2) 0.016(2) -0.008(2)
C34 0.054(3) 0.036(3) 0.045(3) -0.017(2) 0.029(3) -0.014(3)
C35 0.048(3) 0.040(3) 0.053(4) -0.014(3) 0.029(3) 0.002(3)
C36 0.050(3) 0.058(4) 0.026(2) -0.011(2) 0.014(2) -0.016(3)
C37 0.026(2) 0.030(2) 0.029(2) 0.0083(18) 0.0057(19) 0.0051(17)
C38 0.027(2) 0.046(3) 0.042(3) 0.004(2) 0.004(2) -0.001(2)
C39 0.035(3) 0.031(3) 0.041(3) 0.002(2) 0.014(2) 0.010(2)
C40 0.037(3) 0.047(3) 0.040(3) 0.018(3) 0.010(2) 0.007(2)
Sb1 0.0578(3) 0.0511(2) 0.02958(18) 0.00285(17) 0.01254(17) -0.0051(2)
F1 0.064(3) 0.092(4) 0.088(4) 0.010(3) 0.034(3) -0.023(3)
F2 0.094(4) 0.056(3) 0.070(3) -0.021(2) 0.040(3) -0.024(3)
F3 0.112(5) 0.077(4) 0.103(5) 0.018(3) 0.039(4) 0.054(4)
F4 0.134(7) 0.202(8) 0.088(5) -0.004(5) 0.088(5) -0.035(6)
F5 0.242(12) 0.193(11) 0.073(5) -0.080(6) 0.036(6) -0.076(9)
F6 0.117(7) 0.208(9) 0.163(9) 0.151(8) 0.003(6) 0.029(6)
Cl1 0.113(2) 0.0731(15) 0.0934(18) 0.0277(14) 0.0457(16) 0.0028(14)
Cl2 0.0645(13) 0.0943(17) 0.0992(19) 0.0250(16) 0.0269(13) 0.0009(13)
C41 0.061(5) 0.072(6) 0.101(7) 0.040(5) 0.043(5) 0.024(4)
 
_geom_special_details
;
 All esds (except the esd in the dihedral angle between two l.s. planes)
 are estimated using the full covariance matrix.  The cell esds are taken
 into account individually in the estimation of esds in distances, angles
 and torsion angles; correlations between esds in cell parameters are only
 used when they are defined by crystal symmetry.  An approximate (isotropic)
 treatment of cell esds is used for estimating esds involving l.s. planes.
;
 
loop_
 _geom_bond_atom_site_label_1
 _geom_bond_atom_site_label_2
 _geom_bond_distance
 _geom_bond_site_symmetry_2
 _geom_bond_publ_flag
Au1 P2 2.3703(12) . ?
Au1 P1 2.3715(12) . ?
P1 C1 1.835(5) . ?
P1 C17 1.878(5) . ?
P1 C13 1.892(5) . ?
P2 C21 1.835(5) . ?
P2 C37 1.892(5) . ?
P2 C33 1.897(5) . ?
C1 C6 1.396(8) . ?
C1 C2 1.401(7) . ?
C2 C3 1.412(9) . ?
C2 C7 1.488(9) . ?
C3 C4 1.370(12) . ?
C3 H3 0.9500 . ?
C4 C5 1.355(12) . ?
C4 H4 0.9500 . ?
C5 C6 1.386(8) . ?
C5 H5 0.9500 . ?
C6 H6 0.9500 . ?
C7 C8 1.388(10) . ?
C7 C12 1.392(11) . ?
C8 C9 1.389(10) . ?
C8 H8 0.9500 . ?
C9 C10 1.382(16) . ?
C9 H9 0.9500 . ?
C10 C11 1.356(17) . ?
C10 H10 0.9500 . ?
C11 C12 1.394(13) . ?
C11 H11 0.9500 . ?
C12 H12 0.9500 . ?
C13 C15 1.530(8) . ?
C13 C14 1.541(8) . ?
C13 C16 1.545(8) . ?
C14 H14A 0.9800 . ?
C14 H14B 0.9800 . ?
C14 H14C 0.9800 . ?
C15 H15A 0.9800 . ?
C15 H15B 0.9800 . ?
C15 H15C 0.9800 . ?
C16 H16A 0.9800 . ?
C16 H16B 0.9800 . ?
C16 H16C 0.9800 . ?
C17 C20 1.529(8) . ?
C17 C18 1.540(7) . ?
C17 C19 1.544(8) . ?
C18 H18A 0.9800 . ?
C18 H18B 0.9800 . ?
C18 H18C 0.9800 . ?
C19 H19A 0.9800 . ?
C19 H19B 0.9800 . ?
C19 H19C 0.9800 . ?
C20 H20A 0.9800 . ?
C20 H20B 0.9800 . ?
C20 H20C 0.9800 . ?
C21 C26 1.408(7) . ?
C21 C22 1.408(6) . ?
C22 C23 1.408(7) . ?
C22 C27 1.490(7) . ?
C23 C24 1.383(8) . ?
C23 H23 0.9500 . ?
C24 C25 1.378(8) . ?
C24 H24 0.9500 . ?
C25 C26 1.394(7) . ?
C25 H25 0.9500 . ?
C26 H26 0.9500 . ?
C27 C28 1.389(7) . ?
C27 C32 1.394(7) . ?
C28 C29 1.385(7) . ?
C28 H28 0.9500 . ?
C29 C30 1.380(10) . ?
C29 H29 0.9500 . ?
C30 C31 1.357(10) . ?
C30 H30 0.9500 . ?
C31 C32 1.395(8) . ?
C31 H31 0.9500 . ?
C32 H32 0.9500 . ?
C33 C35 1.529(9) . ?
C33 C34 1.537(8) . ?
C33 C36 1.542(9) . ?
C34 H34A 0.9800 . ?
C34 H34B 0.9800 . ?
C34 H34C 0.9800 . ?
C35 H35A 0.9800 . ?
C35 H35B 0.9800 . ?
C35 H35C 0.9800 . ?
C36 H36A 0.9800 . ?
C36 H36B 0.9800 . ?
C36 H36C 0.9800 . ?
C37 C38 1.528(8) . ?
C37 C39 1.542(8) . ?
C37 C40 1.548(8) . ?
C38 H38A 0.9800 . ?
C38 H38B 0.9800 . ?
C38 H38C 0.9800 . ?
C39 H39A 0.9800 . ?
C39 H39B 0.9800 . ?
C39 H39C 0.9800 . ?
C40 H40A 0.9800 . ?
C40 H40B 0.9800 . ?
C40 H40C 0.9800 . ?
Sb1 F6 1.839(7) . ?
Sb1 F4 1.846(6) . ?
Sb1 F5 1.847(7) . ?
Sb1 F3 1.855(6) . ?
Sb1 F2 1.859(5) . ?
Sb1 F1 1.883(5) . ?
Cl1 C41 1.754(12) . ?
Cl2 C41 1.761(12) . ?
C41 H41A 0.9900 . ?
C41 H41B 0.9900 . ?
 
loop_
 _geom_angle_atom_site_label_1
 _geom_angle_atom_site_label_2
 _geom_angle_atom_site_label_3
 _geom_angle
 _geom_angle_site_symmetry_1
 _geom_angle_site_symmetry_3
 _geom_angle_publ_flag
P2 Au1 P1 161.79(4) . . ?
C1 P1 C17 103.1(2) . . ?
C1 P1 C13 106.1(3) . . ?
C17 P1 C13 113.1(2) . . ?
C1 P1 Au1 121.34(17) . . ?
C17 P1 Au1 105.36(16) . . ?
C13 P1 Au1 108.01(17) . . ?
C21 P2 C37 102.6(2) . . ?
C21 P2 C33 106.8(2) . . ?
C37 P2 C33 112.6(3) . . ?
C21 P2 Au1 121.98(16) . . ?
C37 P2 Au1 104.87(17) . . ?
C33 P2 Au1 108.03(19) . . ?
C6 C1 C2 117.4(5) . . ?
C6 C1 P1 117.1(4) . . ?
C2 C1 P1 125.2(4) . . ?
C1 C2 C3 118.2(6) . . ?
C1 C2 C7 127.5(5) . . ?
C3 C2 C7 114.2(5) . . ?
C4 C3 C2 122.1(7) . . ?
C4 C3 H3 118.9 . . ?
C2 C3 H3 118.9 . . ?
C5 C4 C3 120.2(6) . . ?
C5 C4 H4 119.9 . . ?
C3 C4 H4 119.9 . . ?
C4 C5 C6 118.8(7) . . ?
C4 C5 H5 120.6 . . ?
C6 C5 H5 120.6 . . ?
C5 C6 C1 123.3(6) . . ?
C5 C6 H6 118.4 . . ?
C1 C6 H6 118.4 . . ?
C8 C7 C12 118.1(7) . . ?
C8 C7 C2 120.7(7) . . ?
C12 C7 C2 120.1(7) . . ?
C7 C8 C9 121.6(8) . . ?
C7 C8 H8 119.2 . . ?
C9 C8 H8 119.2 . . ?
C10 C9 C8 119.1(9) . . ?
C10 C9 H9 120.4 . . ?
C8 C9 H9 120.4 . . ?
C11 C10 C9 120.2(8) . . ?
C11 C10 H10 119.9 . . ?
C9 C10 H10 119.9 . . ?
C10 C11 C12 121.1(9) . . ?
C10 C11 H11 119.4 . . ?
C12 C11 H11 119.4 . . ?
C7 C12 C11 119.8(9) . . ?
C7 C12 H12 120.1 . . ?
C11 C12 H12 120.1 . . ?
C15 C13 C14 106.6(5) . . ?
C15 C13 C16 108.7(5) . . ?
C14 C13 C16 109.7(5) . . ?
C15 C13 P1 108.1(4) . . ?
C14 C13 P1 118.1(4) . . ?
C16 C13 P1 105.4(4) . . ?
C13 C14 H14A 109.5 . . ?
C13 C14 H14B 109.5 . . ?
H14A C14 H14B 109.5 . . ?
C13 C14 H14C 109.5 . . ?
H14A C14 H14C 109.5 . . ?
H14B C14 H14C 109.5 . . ?
C13 C15 H15A 109.5 . . ?
C13 C15 H15B 109.5 . . ?
H15A C15 H15B 109.5 . . ?
C13 C15 H15C 109.5 . . ?
H15A C15 H15C 109.5 . . ?
H15B C15 H15C 109.5 . . ?
C13 C16 H16A 109.5 . . ?
C13 C16 H16B 109.5 . . ?
H16A C16 H16B 109.5 . . ?
C13 C16 H16C 109.5 . . ?
H16A C16 H16C 109.5 . . ?
H16B C16 H16C 109.5 . . ?
C20 C17 C18 108.6(4) . . ?
C20 C17 C19 109.8(5) . . ?
C18 C17 C19 107.5(4) . . ?
C20 C17 P1 109.2(3) . . ?
C18 C17 P1 116.0(4) . . ?
C19 C17 P1 105.6(3) . . ?
C17 C18 H18A 109.5 . . ?
C17 C18 H18B 109.5 . . ?
H18A C18 H18B 109.5 . . ?
C17 C18 H18C 109.5 . . ?
H18A C18 H18C 109.5 . . ?
H18B C18 H18C 109.5 . . ?
C17 C19 H19A 109.5 . . ?
C17 C19 H19B 109.5 . . ?
H19A C19 H19B 109.5 . . ?
C17 C19 H19C 109.5 . . ?
H19A C19 H19C 109.5 . . ?
H19B C19 H19C 109.5 . . ?
C17 C20 H20A 109.5 . . ?
C17 C20 H20B 109.5 . . ?
H20A C20 H20B 109.5 . . ?
C17 C20 H20C 109.5 . . ?
H20A C20 H20C 109.5 . . ?
H20B C20 H20C 109.5 . . ?
C26 C21 C22 117.5(4) . . ?
C26 C21 P2 117.2(4) . . ?
C22 C21 P2 124.9(4) . . ?
C23 C22 C21 119.2(4) . . ?
C23 C22 C27 114.5(4) . . ?
C21 C22 C27 126.2(4) . . ?
C24 C23 C22 121.6(5) . . ?
C24 C23 H23 119.2 . . ?
C22 C23 H23 119.2 . . ?
C25 C24 C23 120.0(5) . . ?
C25 C24 H24 120.0 . . ?
C23 C24 H24 120.0 . . ?
C24 C25 C26 119.1(5) . . ?
C24 C25 H25 120.5 . . ?
C26 C25 H25 120.5 . . ?
C25 C26 C21 122.5(5) . . ?
C25 C26 H26 118.7 . . ?
C21 C26 H26 118.7 . . ?
C28 C27 C32 118.3(5) . . ?
C28 C27 C22 120.1(4) . . ?
C32 C27 C22 120.6(5) . . ?
C29 C28 C27 121.3(5) . . ?
C29 C28 H28 119.3 . . ?
C27 C28 H28 119.3 . . ?
C30 C29 C28 119.7(5) . . ?
C30 C29 H29 120.2 . . ?
C28 C29 H29 120.2 . . ?
C31 C30 C29 119.7(5) . . ?
C31 C30 H30 120.2 . . ?
C29 C30 H30 120.2 . . ?
C30 C31 C32 121.6(6) . . ?
C30 C31 H31 119.2 . . ?
C32 C31 H31 119.2 . . ?
C27 C32 C31 119.4(6) . . ?
C27 C32 H32 120.3 . . ?
C31 C32 H32 120.3 . . ?
C35 C33 C34 109.0(5) . . ?
C35 C33 C36 109.6(5) . . ?
C34 C33 C36 106.9(5) . . ?
C35 C33 P2 106.9(4) . . ?
C34 C33 P2 106.9(4) . . ?
C36 C33 P2 117.3(4) . . ?
C33 C34 H34A 109.5 . . ?
C33 C34 H34B 109.5 . . ?
H34A C34 H34B 109.5 . . ?
C33 C34 H34C 109.5 . . ?
H34A C34 H34C 109.5 . . ?
H34B C34 H34C 109.5 . . ?
C33 C35 H35A 109.5 . . ?
C33 C35 H35B 109.5 . . ?
H35A C35 H35B 109.5 . . ?
C33 C35 H35C 109.5 . . ?
H35A C35 H35C 109.5 . . ?
H35B C35 H35C 109.5 . . ?
C33 C36 H36A 109.5 . . ?
C33 C36 H36B 109.5 . . ?
H36A C36 H36B 109.5 . . ?
C33 C36 H36C 109.5 . . ?
H36A C36 H36C 109.5 . . ?
H36B C36 H36C 109.5 . . ?
C38 C37 C39 110.4(5) . . ?
C38 C37 C40 109.2(5) . . ?
C39 C37 C40 107.9(5) . . ?
C38 C37 P2 109.5(4) . . ?
C39 C37 P2 105.2(3) . . ?
C40 C37 P2 114.5(4) . . ?
C37 C38 H38A 109.5 . . ?
C37 C38 H38B 109.5 . . ?
H38A C38 H38B 109.5 . . ?
C37 C38 H38C 109.5 . . ?
H38A C38 H38C 109.5 . . ?
H38B C38 H38C 109.5 . . ?
C37 C39 H39A 109.5 . . ?
C37 C39 H39B 109.5 . . ?
H39A C39 H39B 109.5 . . ?
C37 C39 H39C 109.5 . . ?
H39A C39 H39C 109.5 . . ?
H39B C39 H39C 109.5 . . ?
C37 C40 H40A 109.5 . . ?
C37 C40 H40B 109.5 . . ?
H40A C40 H40B 109.5 . . ?
C37 C40 H40C 109.5 . . ?
H40A C40 H40C 109.5 . . ?
H40B C40 H40C 109.5 . . ?
F6 Sb1 F4 90.2(5) . . ?
F6 Sb1 F5 90.3(6) . . ?
F4 Sb1 F5 93.2(5) . . ?
F6 Sb1 F3 177.2(4) . . ?
F4 Sb1 F3 92.5(4) . . ?
F5 Sb1 F3 90.3(5) . . ?
F6 Sb1 F2 91.5(5) . . ?
F4 Sb1 F2 89.4(3) . . ?
F5 Sb1 F2 176.8(4) . . ?
F3 Sb1 F2 87.8(3) . . ?
F6 Sb1 F1 87.9(4) . . ?
F4 Sb1 F1 176.4(4) . . ?
F5 Sb1 F1 89.8(4) . . ?
F3 Sb1 F1 89.4(3) . . ?
F2 Sb1 F1 87.6(3) . . ?
Cl1 C41 Cl2 111.1(5) . . ?
Cl1 C41 H41A 109.4 . . ?
Cl2 C41 H41A 109.4 . . ?
Cl1 C41 H41B 109.4 . . ?
Cl2 C41 H41B 109.4 . . ?
H41A C41 H41B 108.0 . . ?
 
loop_
 _geom_torsion_atom_site_label_1
 _geom_torsion_atom_site_label_2
 _geom_torsion_atom_site_label_3
 _geom_torsion_atom_site_label_4
 _geom_torsion
 _geom_torsion_site_symmetry_1
 _geom_torsion_site_symmetry_2
 _geom_torsion_site_symmetry_3
 _geom_torsion_site_symmetry_4
 _geom_torsion_publ_flag
C17 P1 C1 C6 71.1(5) . . . . ?
C13 P1 C1 C6 -48.0(5) . . . . ?
Au1 P1 C1 C6 -171.5(4) . . . . ?
C17 P1 C1 C2 -102.5(5) . . . . ?
C13 P1 C1 C2 138.4(5) . . . . ?
Au1 P1 C1 C2 14.9(6) . . . . ?
C6 C1 C2 C3 -1.4(10) . . . . ?
P1 C1 C2 C3 172.1(6) . . . . ?
C6 C1 C2 C7 174.5(7) . . . . ?
P1 C1 C2 C7 -11.9(9) . . . . ?
C1 C2 C3 C4 2.3(14) . . . . ?
C7 C2 C3 C4 -174.2(9) . . . . ?
C2 C3 C4 C5 -0.8(17) . . . . ?
C3 C4 C5 C6 -1.3(16) . . . . ?
C4 C5 C6 C1 2.1(13) . . . . ?
C2 C1 C6 C5 -0.7(10) . . . . ?
P1 C1 C6 C5 -174.8(6) . . . . ?
C1 C2 C7 C8 -67.8(9) . . . . ?
C3 C2 C7 C8 108.3(8) . . . . ?
C1 C2 C7 C12 124.4(7) . . . . ?
C3 C2 C7 C12 -59.5(9) . . . . ?
C12 C7 C8 C9 2.8(10) . . . . ?
C2 C7 C8 C9 -165.2(6) . . . . ?
C7 C8 C9 C10 -1.0(11) . . . . ?
C8 C9 C10 C11 -1.7(13) . . . . ?
C9 C10 C11 C12 2.6(15) . . . . ?
C8 C7 C12 C11 -1.9(11) . . . . ?
C2 C7 C12 C11 166.2(7) . . . . ?
C10 C11 C12 C7 -0.8(14) . . . . ?
C1 P1 C13 C15 -158.9(4) . . . . ?
C17 P1 C13 C15 88.8(4) . . . . ?
Au1 P1 C13 C15 -27.4(4) . . . . ?
C1 P1 C13 C14 80.1(5) . . . . ?
C17 P1 C13 C14 -32.2(5) . . . . ?
Au1 P1 C13 C14 -148.4(4) . . . . ?
C1 P1 C13 C16 -42.8(4) . . . . ?
C17 P1 C13 C16 -155.1(4) . . . . ?
Au1 P1 C13 C16 88.7(4) . . . . ?
C1 P1 C17 C20 -169.7(4) . . . . ?
C13 P1 C17 C20 -55.6(4) . . . . ?
Au1 P1 C17 C20 62.2(4) . . . . ?
C1 P1 C17 C18 -46.6(4) . . . . ?
C13 P1 C17 C18 67.5(4) . . . . ?
Au1 P1 C17 C18 -174.7(4) . . . . ?
C1 P1 C17 C19 72.3(4) . . . . ?
C13 P1 C17 C19 -173.6(4) . . . . ?
Au1 P1 C17 C19 -55.8(4) . . . . ?
C37 P2 C21 C26 71.9(4) . . . . ?
C33 P2 C21 C26 -46.7(5) . . . . ?
Au1 P2 C21 C26 -171.4(3) . . . . ?
C37 P2 C21 C22 -100.9(4) . . . . ?
C33 P2 C21 C22 140.5(4) . . . . ?
Au1 P2 C21 C22 15.8(5) . . . . ?
C26 C21 C22 C23 -1.8(7) . . . . ?
P2 C21 C22 C23 170.9(4) . . . . ?
C26 C21 C22 C27 175.7(5) . . . . ?
P2 C21 C22 C27 -11.5(7) . . . . ?
C21 C22 C23 C24 1.6(8) . . . . ?
C27 C22 C23 C24 -176.2(5) . . . . ?
C22 C23 C24 C25 -0.2(9) . . . . ?
C23 C24 C25 C26 -1.0(9) . . . . ?
C24 C25 C26 C21 0.8(9) . . . . ?
C22 C21 C26 C25 0.7(8) . . . . ?
P2 C21 C26 C25 -172.7(4) . . . . ?
C23 C22 C27 C28 -63.8(6) . . . . ?
C21 C22 C27 C28 118.6(6) . . . . ?
C23 C22 C27 C32 104.9(6) . . . . ?
C21 C22 C27 C32 -72.7(7) . . . . ?
C32 C27 C28 C29 -0.5(8) . . . . ?
C22 C27 C28 C29 168.6(5) . . . . ?
C27 C28 C29 C30 -2.2(8) . . . . ?
C28 C29 C30 C31 3.4(9) . . . . ?
C29 C30 C31 C32 -1.9(10) . . . . ?
C28 C27 C32 C31 1.9(8) . . . . ?
C22 C27 C32 C31 -167.1(6) . . . . ?
C30 C31 C32 C27 -0.7(10) . . . . ?
C21 P2 C33 C35 -43.5(5) . . . . ?
C37 P2 C33 C35 -155.3(4) . . . . ?
Au1 P2 C33 C35 89.3(4) . . . . ?
C21 P2 C33 C34 -160.1(4) . . . . ?
C37 P2 C33 C34 88.0(5) . . . . ?
Au1 P2 C33 C34 -27.3(5) . . . . ?
C21 P2 C33 C36 80.0(5) . . . . ?
C37 P2 C33 C36 -31.9(6) . . . . ?
Au1 P2 C33 C36 -147.2(4) . . . . ?
C21 P2 C37 C38 -167.3(4) . . . . ?
C33 P2 C37 C38 -52.9(5) . . . . ?
Au1 P2 C37 C38 64.4(4) . . . . ?
C21 P2 C37 C39 74.1(4) . . . . ?
C33 P2 C37 C39 -171.5(4) . . . . ?
Au1 P2 C37 C39 -54.3(4) . . . . ?
C21 P2 C37 C40 -44.2(5) . . . . ?
C33 P2 C37 C40 70.2(5) . . . . ?
Au1 P2 C37 C40 -172.6(4) . . . . ?
 
_refine_diff_density_max    1.533
_refine_diff_density_min   -1.603
_refine_diff_density_rms    0.082

_shelx_res_file
;

TITL b13a.res in Pn
    b13a.res
    created by SHELXL-2018/3 at 12:34:56 on 24-Oct-2022
REM SHELXT solution in Pn
REM R1 0.113,  Rweak 0.021,  Alpha 0.014,  Orientation as input
REM Flack x =  0.141 ( 0.006 ) from Parsons' quotients
REM Formula found by SHELXT:  C73 F5 P Cl4 Sb Au
Rem [Au(P(C4H9)2(C12H9))2](SbF6) - CH2Cl2
REM Brock Yager/A.Jones
REM Final Naming/Final Refinement Cycles with multi-scan abs.correction
REM crystals are colorless blocks isolated from DCM
CELL  0.71073  13.9857  10.9855  15.0464   90.000  108.222   90.000
ZERR    2.000   0.0009   0.0007   0.0010    0.000    0.001    0.000
LATT -1
SYMM 1/2+X, -Y, 1/2+Z
SFAC C H F P Cl Sb AU
UNIT 82 112 12 4 4 2 2
TEMP -79.500
SIZE 0.184 0.199 0.309
L.S. 10
LIST 4
ACTA
WPDB -1
MPLA 3 Au1 P1 P2
MPLA 7 P1 C1 C2 C3 C4 C5 C6 Au1
MPLA 6 C7 C8 C9 C10 C11 C12
MPLA 7 P2 C21 C22 C23 C24 C25 C26
MPLA 6 C27 C28 C29 C30 C31 C33
BOND $H
CONF
FMAP 2
PLAN 20
WGHT    0.034300    1.079100
FVAR       0.37719
AU1   7    0.211641    0.354579    0.477700    11.00000    0.02046    0.02158 =
         0.02277   -0.00092    0.00856    0.00012
P1    4    0.300253    0.439391    0.381445    11.00000    0.02076    0.01904 =
         0.02518   -0.00196    0.00981   -0.00073
P2    4    0.175445    0.250621    0.601474    11.00000    0.02122    0.02457 =
         0.02051   -0.00155    0.00732   -0.00174
C1    1    0.271099    0.592305    0.331199    11.00000    0.02717    0.02028 =
         0.03543    0.00425    0.00937    0.00014
C2    1    0.214002    0.679945    0.359773    11.00000    0.03849    0.02665 =
         0.05320    0.00786    0.02258    0.00942
C3    1    0.208996    0.798450    0.322226    11.00000    0.08294    0.03284 =
         0.09655    0.02318    0.05192    0.02676
AFIX  43
H3    2    0.172530    0.859381    0.342785    11.00000   -1.20000
AFIX   0
C4    1    0.255007    0.828390    0.257136    11.00000    0.08469    0.03731 =
         0.10112    0.03505    0.05209    0.01972
AFIX  43
H4    2    0.249339    0.908764    0.232732    11.00000   -1.20000
AFIX   0
C5    1    0.308600    0.743692    0.227435    11.00000    0.05497    0.04222 =
         0.06081    0.01684    0.02750   -0.00258
AFIX  43
H5    2    0.339539    0.763388    0.181350    11.00000   -1.20000
AFIX   0
C6    1    0.317419    0.627823    0.265553    11.00000    0.04355    0.03189 =
         0.04647    0.00761    0.02244    0.00195
AFIX  43
H6    2    0.356976    0.569650    0.246022    11.00000   -1.20000
AFIX   0
C7    1    0.151024    0.661993    0.422197    11.00000    0.04452    0.02912 =
         0.05436    0.00740    0.02581    0.01411
C8    1    0.064017    0.592253    0.393352    11.00000    0.03899    0.04100 =
         0.06736    0.01564    0.02480    0.01394
AFIX  43
H8    2    0.053022    0.540620    0.340447    11.00000   -1.20000
AFIX   0
C9    1   -0.007377    0.596134    0.439982    11.00000    0.05933    0.05594 =
         0.10230    0.03071    0.05396    0.02322
AFIX  43
H9    2   -0.067027    0.548746    0.418669    11.00000   -1.20000
AFIX   0
C10   1    0.009541    0.669878    0.517813    11.00000    0.09694    0.05829 =
         0.11429    0.02674    0.08137    0.03795
AFIX  43
H10   2   -0.039545    0.675045    0.549306    11.00000   -1.20000
AFIX   0
C11   1    0.095996    0.734852    0.549326    11.00000    0.14095    0.05269 =
         0.08680   -0.00341    0.07405    0.03128
AFIX  43
H11   2    0.108058    0.782587    0.604391    11.00000   -1.20000
AFIX   0
C12   1    0.167503    0.732826    0.502320    11.00000    0.08922    0.02942 =
         0.07750    0.00066    0.04664    0.00834
AFIX  43
H12   2    0.227331    0.779663    0.524903    11.00000   -1.20000
AFIX   0
C13   1    0.285467    0.333011    0.279155    11.00000    0.02920    0.02883 =
         0.02548   -0.00623    0.01175   -0.00251
C14   1    0.372509    0.325101    0.237008    11.00000    0.04111    0.03823 =
         0.04777   -0.01118    0.02815   -0.00557
AFIX 137
H14A  2    0.352994    0.271723    0.182076    11.00000   -1.50000
H14B  2    0.432396    0.291971    0.283764    11.00000   -1.50000
H14C  2    0.387493    0.406579    0.218378    11.00000   -1.50000
AFIX   0
C15   1    0.269369    0.204209    0.310419    11.00000    0.04414    0.02415 =
         0.04039   -0.01186    0.02132   -0.00953
AFIX 137
H15A  2    0.258618    0.148014    0.257608    11.00000   -1.50000
H15B  2    0.210284    0.203269    0.332237    11.00000   -1.50000
H15C  2    0.328894    0.178832    0.361439    11.00000   -1.50000
AFIX   0
C16   1    0.188362    0.374526    0.203290    11.00000    0.03740    0.04412 =
         0.02732   -0.00533    0.00537   -0.00570
AFIX 137
H16A  2    0.166475    0.311056    0.155439    11.00000   -1.50000
H16B  2    0.201612    0.449893    0.174317    11.00000   -1.50000
H16C  2    0.135391    0.388967    0.231981    11.00000   -1.50000
AFIX   0
C17   1    0.434143    0.454227    0.458944    11.00000    0.02094    0.02835 =
         0.03142   -0.00486    0.00826   -0.00265
C18   1    0.506786    0.518337    0.415503    11.00000    0.02778    0.04205 =
         0.04869   -0.00303    0.01651   -0.00944
AFIX 137
H18A  2    0.574758    0.518538    0.460572    11.00000   -1.50000
H18B  2    0.484471    0.602363    0.399509    11.00000   -1.50000
H18C  2    0.507366    0.474915    0.358779    11.00000   -1.50000
AFIX   0
C19   1    0.429531    0.531231    0.543334    11.00000    0.03021    0.04700 =
         0.04138   -0.01749    0.00297   -0.00750
AFIX 137
H19A  2    0.496946    0.536824    0.589061    11.00000   -1.50000
H19B  2    0.383662    0.492654    0.572532    11.00000   -1.50000
H19C  2    0.405059    0.613096    0.521981    11.00000   -1.50000
AFIX   0
C20   1    0.475999    0.327793    0.492220    11.00000    0.02863    0.03780 =
         0.04077   -0.00097    0.00972   -0.00049
AFIX 137
H20A  2    0.540020    0.336002    0.542629    11.00000   -1.50000
H20B  2    0.486946    0.282972    0.439923    11.00000   -1.50000
H20C  2    0.427849    0.283393    0.515428    11.00000   -1.50000
AFIX   0
C21   1    0.063184    0.154894    0.581505    11.00000    0.02182    0.02489 =
         0.02567   -0.00051    0.00971   -0.00038
C22   1    0.003647    0.111431    0.493582    11.00000    0.02288    0.02498 =
         0.02163   -0.00030    0.00677    0.00137
C23   1   -0.071837    0.024735    0.489137    11.00000    0.03227    0.03246 =
         0.02621   -0.00137    0.00164   -0.00694
AFIX  43
H23   2   -0.110803   -0.006125    0.429903    11.00000   -1.20000
AFIX   0
C24   1   -0.090662   -0.016606    0.568848    11.00000    0.03065    0.03085 =
         0.04086   -0.00057    0.01102   -0.01047
AFIX  43
H24   2   -0.142162   -0.074991    0.563973    11.00000   -1.20000
AFIX   0
C25   1   -0.034669    0.026934    0.655395    11.00000    0.03588    0.03807 =
         0.03041    0.00377    0.01680   -0.00317
AFIX  43
H25   2   -0.047869   -0.000056    0.710400    11.00000   -1.20000
AFIX   0
C26   1    0.041623    0.111151    0.661087    11.00000    0.03174    0.03753 =
         0.02321   -0.00189    0.01069   -0.00618
AFIX  43
H26   2    0.080537    0.140111    0.720966    11.00000   -1.20000
AFIX   0
C27   1    0.009185    0.151698    0.400763    11.00000    0.02033    0.02862 =
         0.02180    0.00170    0.00413   -0.00175
C28   1    0.034030    0.068944    0.341680    11.00000    0.03403    0.03434 =
         0.02707   -0.00127    0.01037   -0.00038
AFIX  43
H28   2    0.059264   -0.008916    0.365096    11.00000   -1.20000
AFIX   0
C29   1    0.022745    0.097693    0.249344    11.00000    0.03975    0.04292 =
         0.02856   -0.00879    0.01487   -0.01367
AFIX  43
H29   2    0.042307    0.041044    0.210561    11.00000   -1.20000
AFIX   0
C30   1   -0.017067    0.209062    0.213942    11.00000    0.03958    0.05087 =
         0.02260    0.00224    0.00421   -0.01525
AFIX  43
H30   2   -0.028408    0.227752    0.149818    11.00000   -1.20000
AFIX   0
C31   1   -0.039930    0.291738    0.271225    11.00000    0.05628    0.04285 =
         0.03817    0.01626    0.00909    0.00763
AFIX  43
H31   2   -0.065342    0.369162    0.246879    11.00000   -1.20000
AFIX   0
C32   1   -0.026992    0.265696    0.364998    11.00000    0.04391    0.03127 =
         0.03411    0.00546    0.01434    0.00821
AFIX  43
H32   2   -0.042696    0.325127    0.404153    11.00000   -1.20000
AFIX   0
C33   1    0.171658    0.367049    0.693394    11.00000    0.03471    0.03410 =
         0.02998   -0.01198    0.01611   -0.00806
C34   1    0.240568    0.472717    0.685400    11.00000    0.05406    0.03645 =
         0.04481   -0.01709    0.02937   -0.01372
AFIX 137
H34A  2    0.240986    0.534924    0.732204    11.00000   -1.50000
H34B  2    0.215528    0.508388    0.622668    11.00000   -1.50000
H34C  2    0.309119    0.442201    0.696233    11.00000   -1.50000
AFIX   0
C35   1    0.063288    0.413259    0.667702    11.00000    0.04843    0.04030 =
         0.05311   -0.01383    0.02920    0.00222
AFIX 137
H35A  2    0.061275    0.487393    0.703303    11.00000   -1.50000
H35B  2    0.020814    0.350708    0.682748    11.00000   -1.50000
H35C  2    0.038316    0.431293    0.600588    11.00000   -1.50000
AFIX   0
C36   1    0.207157    0.325161    0.796387    11.00000    0.05009    0.05783 =
         0.02609   -0.01131    0.01362   -0.01611
AFIX 137
H36A  2    0.209910    0.395371    0.837294    11.00000   -1.50000
H36B  2    0.274260    0.288687    0.811079    11.00000   -1.50000
H36C  2    0.159859    0.264807    0.806233    11.00000   -1.50000
AFIX   0
C37   1    0.281690    0.137366    0.645803    11.00000    0.02585    0.03025 =
         0.02930    0.00825    0.00574    0.00507
C38   1    0.380958    0.205522    0.686928    11.00000    0.02716    0.04578 =
         0.04234    0.00382    0.00375   -0.00062
AFIX 137
H38A  2    0.437268    0.148863    0.695600    11.00000   -1.50000
H38B  2    0.383438    0.240706    0.747461    11.00000   -1.50000
H38C  2    0.385849    0.270721    0.644106    11.00000   -1.50000
AFIX   0
C39   1    0.283167    0.063976    0.558885    11.00000    0.03455    0.03077 =
         0.04059    0.00234    0.01411    0.00977
AFIX 137
H39A  2    0.333731   -0.000729    0.577757    11.00000   -1.50000
H39B  2    0.299992    0.118203    0.514238    11.00000   -1.50000
H39C  2    0.216717    0.027810    0.529421    11.00000   -1.50000
AFIX   0
C40   1    0.267658    0.046420    0.719329    11.00000    0.03702    0.04690 =
         0.04022    0.01780    0.00986    0.00717
AFIX 137
H40A  2    0.326644   -0.006904    0.740259    11.00000   -1.50000
H40B  2    0.207315   -0.002842    0.691294    11.00000   -1.50000
H40C  2    0.260133    0.091430    0.772982    11.00000   -1.50000
AFIX   0
SB1   6    0.576268   -0.064452    0.463138    11.00000    0.05782    0.05107 =
         0.02958    0.00285    0.01254   -0.00505
F1    3    0.676578   -0.022910    0.409192    11.00000    0.06400    0.09158 =
         0.08764    0.01006    0.03386   -0.02349
F2    3    0.527686   -0.175230    0.366030    11.00000    0.09353    0.05641 =
         0.06963   -0.02106    0.04049   -0.02378
F3    3    0.491952    0.050872    0.387970    11.00000    0.11195    0.07671 =
         0.10258    0.01796    0.03921    0.05384
F4    3    0.478317   -0.114980    0.513504    11.00000    0.13366    0.20250 =
         0.08755   -0.00447    0.08771   -0.03509
F5    3    0.626304    0.051369    0.554891    11.00000    0.24197    0.19310 =
         0.07340   -0.08008    0.03554   -0.07551
F6    3    0.663936   -0.178046    0.534096    11.00000    0.11652    0.20847 =
         0.16316    0.15099    0.00261    0.02900
CL1   5    0.673345    0.269554    0.329673    11.00000    0.11265    0.07308 =
         0.09340    0.02771    0.04575    0.00279
CL2   5    0.788119    0.401488    0.495547    11.00000    0.06450    0.09429 =
         0.09921    0.02501    0.02686    0.00086
C41   1    0.733292    0.260935    0.450777    11.00000    0.06111    0.07231 =
         0.10141    0.04049    0.04292    0.02371
AFIX  23
H41A  2    0.786096    0.197402    0.464112    11.00000   -1.20000
H41B  2    0.683624    0.237397    0.482284    11.00000   -1.20000

AFIX   0
HKLF 4


REM  b13a.res in Pn
REM wR2 = 0.063473, GooF = S = 1.02665, Restrained GooF = 1.02656 for all data
REM R1 = 0.025566 for 12250 Fo > 4sig(Fo) and 0.027517 for all 12850 data
REM 490 parameters refined using 2 restraints

END

WGHT      0.0343      1.0790

REM Highest difference peak  1.533,  deepest hole -1.603,  1-sigma level  0.082
Q1    1   0.6054 -0.1127  0.4800  11.00000  0.05    1.53
Q2    1   0.5369 -0.0643  0.4815  11.00000  0.05    1.03
Q3    1   0.5632 -0.0487  0.4980  11.00000  0.05    0.88
Q4    1  -0.1861 -0.1084  0.4756  11.00000  0.05    0.82
Q5    1   0.5273 -0.0726  0.4559  11.00000  0.05    0.79
Q6    1   0.5825 -0.0414  0.4477  11.00000  0.05    0.70
Q7    1   0.2286  0.3190  0.4402  11.00000  0.05    0.70
Q8    1   0.1606  0.3442  0.4279  11.00000  0.05    0.67
Q9    1   0.2320  0.3941  0.4379  11.00000  0.05    0.62
Q10   1  -0.1178 -0.0605  0.4741  11.00000  0.05    0.58
Q11   1  -0.1028 -0.0739  0.5006  11.00000  0.05    0.56
Q12   1   0.5249  0.0256  0.4392  11.00000  0.05    0.55
Q13   1   0.2633  0.3411  0.5295  11.00000  0.05    0.53
Q14   1   0.1773  0.2895  0.4578  11.00000  0.05    0.51
Q15   1   0.1783  0.4202  0.4564  11.00000  0.05    0.50
Q16   1   0.1983  0.3072  0.5151  11.00000  0.05    0.46
Q17   1   0.2533  0.2806  0.5051  11.00000  0.05    0.43
Q18   1   0.2442  0.4397  0.5093  11.00000  0.05    0.42
Q19   1   0.1959  0.3942  0.5255  11.00000  0.05    0.42
Q20   1   0.7255  0.2379  0.3286  11.00000  0.05    0.39
;
_shelx_res_checksum   81516

_shelx_hkl_file
;
   3   0   0   -1.90    0.80
   3   0   0   -2.70    0.60
  -3   0   0   -0.60    0.90
  -3   0   0    1.50    1.10
  -4   0   0 5517.75  243.08
   4   0   0 6406.36  274.97
   4   0   0 6205.58  274.97
  -4   0   0 5599.24  242.58
   5   0   0   -0.90    0.90
   5   0   0   -2.60    1.00
  -5   0   0   -1.40    1.20
  -5   0   0   -1.70    1.10
  -6   0   0 1891.31   79.19
   6   0   0 1534.95   68.39
  -6   0   0 1684.93   79.69
   6   0   0 1554.54   68.29
   7   0   0   -3.10    1.50
   7   0   0    0.80    1.30
  -7   0   0    0.00    1.40
  -7   0   0    0.40    1.70
   8   0   0 1720.63   78.19
   8   0   0 1812.02   78.49
  -8   0   0 2679.43  116.59
  -8   0   0 2554.54  115.49
  -9   0   0    2.00    2.10
  -9   0   0    0.00    2.30
   9   0   0   -3.20    1.80
   9   0   0    2.50    1.70
 -10   0   0 1445.26   63.59
 -10   0   0 1366.06   64.59
  10   0   0  924.61   42.60
  10   0   0  944.51   43.00
 -11   0   0    2.70    3.00
 -11   0   0    2.90    2.70
  11   0   0    1.00    2.00
  11   0   0   -0.80    2.80
 -12   0   0  407.26   21.20
  12   0   0  408.76   20.40
  12   0   0  417.26   21.30
 -12   0   0  421.16   22.70
 -13   0   0   -4.50    3.10
  13   0   0   -0.20    2.30
  13   0   0    2.00    3.80
 -13   0   0   -0.50    3.40
 -14   0   0  690.93   34.30
  14   0   0  756.12   35.50
  14   0   0  735.53   36.50
 -14   0   0  706.13   35.90
  15   0   0   -0.30    4.70
  15   0   0   -3.40    2.70
 -15   0   0    2.20    4.00
 -15   0   0    6.10    4.50
 -16   0   0  227.58   15.30
  16   0   0  188.98   15.30
  16   0   0  227.48   13.20
 -16   0   0  214.88   16.40
  17   0   0    0.30    6.00
  17   0   0    4.80    4.00
 -17   0   0    3.10    5.70
 -17   0   0    0.30    5.10
 -18   0   0  124.19   12.30
 -18   0   0   96.39   12.50
  18   0   0  109.29    9.90
  18   0   0  123.09   12.70
  -2  -1   0 5965.40  250.57
  -2  -1   0 5535.85  250.87
   2   1   0 6086.49  265.37
  -2   1   0 5749.12  250.67
  -3  -1   0   93.59    5.00
   3  -1   0  192.78    9.70
  -3  -1   0  109.59    5.60
   3  -1   0  206.78    9.50
   3   1   0  208.68    9.50
  -3   1   0   96.39    5.20
  -3   1   0   95.49    5.40
   3   1   0  198.88    9.30
   4  -1   0 2230.78   99.59
   4  -1   0 2360.46   99.99
  -4  -1   0 2520.55  108.39
  -4  -1   0 2511.15  107.69
   4   1   0 2240.68   99.69
   4   1   0 2273.07   99.49
  -4   1   0 2309.97  108.09
  -4   1   0 2496.45  107.89
   5  -1   0 2152.38   94.69
  -5  -1   0 2288.87  103.79
  -5  -1   0 2466.85  104.69
   5  -1   0 2154.58   95.09
  -5   1   0 2379.76  104.09
   5   1   0 2120.59   94.69
  -5   1   0 2335.47  104.49
   5   1   0 2209.28   94.79
  -6  -1   0  433.46   20.10
   6  -1   0  240.78   11.60
   6  -1   0  245.88   12.10
   6   1   0  239.08   11.60
  -6   1   0  439.46   21.00
   6   1   0  242.48   11.70
  -6   1   0  430.86   20.40
   7  -1   0 1246.28   56.09
  -7  -1   0 1385.66   60.69
   7  -1   0 1198.68   55.59
  -7  -1   0 1442.86   61.89
   7   1   0 1224.88   55.69
  -7   1   0 1250.17   61.49
   7   1   0 1338.17   55.79
  -7   1   0 1377.66   60.99
  -8  -1   0  219.98   11.10
  -8  -1   0  216.18   12.20
   8  -1   0  181.68   10.00
   8  -1   0  173.88    9.30
  -8   1   0  212.68   11.30
  -8   1   0  202.98   12.00
   8   1   0  169.58    9.30
   8   1   0  188.28    9.50
   9  -1   0  505.45   23.40
  -9  -1   0  734.03   34.60
   9  -1   0  464.35   22.60
  -9  -1   0  717.83   33.40
   9   1   0  493.75   22.70
   9   1   0  463.55   22.80
  -9   1   0  736.63   34.60
  -9   1   0  696.63   33.50
  10  -1   0  909.31   38.20
 -10  -1   0  809.12   40.00
 -10  -1   0  865.11   38.80
  10  -1   0  794.82   38.70
 -10   1   0  833.82   40.00
  10   1   0  799.62   38.00
  10   1   0  816.02   38.30
 -10   1   0  844.82   39.10
  11  -1   0  277.07   14.90
 -11  -1   0  455.15   21.10
  11  -1   0  291.57   15.90
 -11  -1   0  370.36   21.90
  11   1   0  296.77   15.50
  11   1   0  302.27   15.10
 -11   1   0  438.06   21.30
 -11   1   0  411.16   22.20
  12  -1   0  638.04   30.10
 -12  -1   0  701.43   34.30
 -12  -1   0  672.23   32.50
  12  -1   0  641.24   31.20
  12   1   0  631.64   30.10
 -12   1   0  689.33   34.10
 -12   1   0  663.13   32.80
  12   1   0  634.44   30.60
 -13  -1   0  314.57   16.80
 -13  -1   0  280.37   18.00
  13  -1   0  253.77   14.10
  13  -1   0  260.07   15.60
  13   1   0  259.37   14.40
 -13   1   0  321.47   17.30
  13   1   0  280.67   15.40
 -13   1   0  304.97   18.20
 -14  -1   0  146.49   10.80
 -14  -1   0  141.19   11.90
  14  -1   0  154.78   12.00
  14  -1   0  154.58   10.00
  14   1   0  159.28   11.60
  14   1   0  160.88   10.20
 -14   1   0  134.69   11.50
 -14   1   0  161.18   11.20
 -15  -1   0  166.88   13.60
 -15  -1   0  172.68   12.40
  15  -1   0  206.78   11.80
  15  -1   0  181.38   14.40
 -15   1   0  168.28   13.80
  15   1   0  178.28   13.50
 -15   1   0  172.68   12.60
  15   1   0  180.08   11.80
 -16  -1   0   12.50    5.60
  16  -1   0   46.00    8.00
 -16  -1   0   20.50    6.40
  16  -1   0   40.70    5.70
 -16   1   0   29.30    6.80
  16   1   0   42.70    5.90
  16   1   0   40.50    7.20
 -16   1   0   20.60    6.10
  17  -1   0   86.29   10.80
 -17  -1   0   89.09    9.90
 -17  -1   0   89.29   11.00
  17  -1   0   87.89    8.50
 -17   1   0   68.89    9.20
 -17   1   0   82.99   10.90
  17   1   0   86.49   10.40
  17   1   0  105.19    9.20
  18  -1   0   89.99   12.30
 -18  -1   0   82.39   11.70
  18  -1   0  101.19    9.50
 -18  -1   0   83.59   11.90
  18   1   0   96.59   11.60
 -18   1   0  103.19   11.50
  18   1   0   89.09    9.30
 -18   1   0   94.89   12.10
   0  -2   0    8.80    1.50
   0   2   0    6.70    1.10
   0   2   0   12.10    1.40
  -1  -2   0 1713.03   78.19
  -1  -2   0 1876.31   78.09
   1  -2   0 2986.00  135.49
  -1   2   0 1643.04   77.99
   1   2   0 2991.10  135.49
   1   2   0 3302.17  135.59
   1   2   0 3124.29  135.39
  -1   2   0 1887.01   78.09
   2  -2   0 2148.69   98.39
   2  -2   0 2314.97   98.19
  -2  -2   0 2513.55  112.59
  -2  -2   0 2793.12  112.99
  -2   2   0 2394.56  112.39
   2   2   0 2177.08   98.19
  -2   2   0 2483.25  112.49
  -2   2   0 2677.43  112.49
   2   2   0 2163.08   98.29
   2   2   0 2411.96   98.09
   3  -2   0 6922.91  308.97
   3  -2   0 6623.14  308.47
   3  -2   0 7005.60  308.87
  -3  -2   0 8996.40  367.76
  -3  -2   0 8081.79  367.26
   3   2   0 7323.57  308.47
  -3   2   0 8208.58  367.26
   3   2   0 7527.75  308.67
   4  -2   0 2312.17  103.89
   4  -2   0 2208.58  103.79
  -4  -2   0 2664.73  116.99
   4  -2   0 2217.48  103.29
  -4  -2   0 2634.24  117.29
  -4  -2   0 2800.32  117.99
  -4   2   0 2605.14  117.39
   4   2   0 2426.86  103.29
   4   2   0 2374.56  103.19
   4   2   0 2609.64  103.39
  -5  -2   0 2857.71  127.29
   5  -2   0 2358.06  100.29
  -5  -2   0 2780.72  128.19
   5  -2   0 2159.88   99.69
   5   2   0 2273.27   99.49
  -5   2   0 3047.60  128.19
   5   2   0 2221.28   99.49
   5   2   0 2360.66   99.49
  -5   2   0 2942.21  127.69
   5   2   0 2251.57   99.89
  -6  -2   0 1312.77   60.29
  -6  -2   0 1354.86   59.19
   6  -2   0 1138.79   51.89
   6  -2   0 1234.08   51.29
   6   2   0 1140.59   51.39
  -6   2   0 1350.06   60.09
   6   2   0 1187.68   50.89
   6   2   0 1102.59   50.79
   6   2   0 1109.99   51.09
  -6   2   0 1320.47   59.59
  -7  -2   0 1471.75   66.09
  -7  -2   0 1517.35   64.89
   7  -2   0 1460.55   63.99
   7  -2   0 1352.86   64.59
   7   2   0 1501.05   63.39
   7   2   0 1443.16   64.19
   7   2   0 1370.06   63.89
   7   2   0 1506.95   63.49
  -7   2   0 1444.46   65.29
  -7   2   0 1400.66   65.69
  -8  -2   0   79.99    6.70
  -8  -2   0   90.79    5.70
   8  -2   0   96.19    6.10
   8  -2   0  108.49    7.30
   8   2   0  111.89    6.40
  -8   2   0   90.29    6.20
   8   2   0  104.49    6.40
  -8   2   0   81.09    6.40
  -9  -2   0 1188.38   59.89
  -9  -2   0 1327.57   58.69
   9  -2   0 1367.56   60.29
   9  -2   0 1292.27   61.09
   9   2   0 1394.36   60.59
  -9   2   0 1368.66   59.99
   9   2   0 1334.17   60.29
  -9   2   0 1341.37   59.29
  10  -2   0   21.00    3.00
 -10  -2   0   24.00    3.50
  10  -2   0   20.40    4.20
 -10  -2   0   20.60    4.20
 -10   2   0   26.40    4.50
  10   2   0   22.50    3.30
 -10   2   0   20.50    3.70
  10   2   0   20.10    3.30
 -11  -2   0 1178.48   58.79
 -11  -2   0 1279.77   57.39
  11  -2   0 1242.28   55.39
  11  -2   0 1270.37   56.59
  11   2   0 1229.38   55.59
 -11   2   0 1316.97   58.99
 -11   2   0 1273.87   57.89
  11   2   0 1158.88   55.49
 -12  -2   0   82.19    8.70
  12  -2   0   63.39    7.10
 -12  -2   0   84.09    7.30
  12  -2   0   59.79    5.60
  12   2   0   79.29    6.00
 -12   2   0   82.69    8.50
  12   2   0   74.59    6.70
 -12   2   0   81.29    7.50
  13  -2   0  513.65   25.50
 -13  -2   0  542.25   26.10
  13  -2   0  477.45   23.60
 -13  -2   0  477.25   27.60
  13   2   0  467.25   23.80
 -13   2   0  540.35   26.70
 -13   2   0  532.05   27.70
  13   2   0  474.05   24.30
 -14  -2   0   24.20    5.90
 -14  -2   0   33.30    5.40
  14  -2   0   16.70    5.60
  14  -2   0   16.10    3.70
 -14   2   0   24.00    5.70
  14   2   0   17.20    3.80
 -14   2   0   28.20    6.10
  14   2   0   15.30    4.80
  15  -2   0  156.48   10.30
 -15  -2   0  142.89   12.50
 -15  -2   0  132.59   10.60
  15  -2   0  162.48   13.40
 -15   2   0  130.99   11.40
  15   2   0  156.48   12.20
  15   2   0  157.98   10.70
 -15   2   0  150.08   12.70
 -16  -2   0   11.90    5.70
  16  -2   0   22.10    4.50
  16  -2   0   23.90    7.40
 -16   2   0   16.80    6.10
 -16   2   0    6.90    5.70
  16   2   0   16.00    6.10
  16   2   0   11.70    4.10
 -17  -2   0  147.89   14.80
  17  -2   0  144.09   14.10
  17  -2   0  174.38   15.80
  17  -2   0  147.79   11.40
  17   2   0  147.49   11.40
 -17   2   0  168.98   14.10
  17   2   0  160.28   13.50
  18  -2   0   43.70   10.00
  18  -2   0   34.90    9.40
 -18  -2   0   37.10    9.00
  18   2   0   52.89    7.20
 -18   2   0   32.10    8.20
  18   2   0   25.70    7.90
   0  -3   0 4697.73  227.08
   0  -3   0 5106.59  227.08
   0   3   0 5211.38  227.08
   0   3   0 5618.84  227.08
   0   3   0 5375.46  227.08
  -1  -3   0 4251.97  193.98
  -1  -3   0 4331.07  193.88
   1  -3   0 3812.02  173.18
   1  -3   0 3722.53  173.18
   1   3   0 3990.70  173.18
   1   3   0 4299.17  173.28
  -1   3   0 4653.23  193.88
  -1   3   0 4406.06  193.78
  -1   3   0 4654.43  193.48
   1   3   0 3988.30  173.08
  -1   3   0 4318.47  193.98
  -2  -3   0 3092.49  131.49
   2  -3   0 3250.47  128.29
   2  -3   0 2930.31  129.29
   2  -3   0 2933.11  128.49
  -2  -3   0 3249.87  131.79
   2   3   0 2766.42  128.29
  -2   3   0 3036.30  131.69
  -2   3   0 2983.00  131.29
  -2   3   0 2708.53  131.19
   2   3   0 2910.21  128.09
  -2   3   0 2919.81  131.19
   2   3   0 2774.42  128.29
  -3  -3   0  318.47   13.70
   3  -3   0  175.48    8.20
   3  -3   0  157.18    8.90
   3  -3   0  169.58    8.50
  -3  -3   0  265.17   13.10
  -3   3   0  277.87   13.50
  -3   3   0  245.98   12.70
   3   3   0  167.28    8.20
   3   3   0  162.58    8.10
  -3   3   0  260.27   12.80
   3   3   0  152.18    8.20
  -3   3   0  280.07   13.00
   4  -3   0 2158.98   95.09
   4  -3   0 2058.89   95.49
  -4  -3   0 2658.03  113.99
  -4  -3   0 2712.93  114.69
   4  -3   0 2153.28   95.79
  -4  -3   0 2784.32  115.39
  -4   3   0 2678.43  114.69
  -4   3   0 2426.86  114.19
   4   3   0 2124.69   94.99
  -4   3   0 2406.26  114.19
   4   3   0 2275.47   95.19
   4   3   0 2217.08   95.19
   5  -3   0  972.10   42.80
  -5  -3   0  715.03   36.80
  -5  -3   0  804.92   35.70
  -5  -3   0  767.82   36.30
   5  -3   0  891.21   41.90
   5  -3   0  943.11   42.60
  -5   3   0  930.01   35.80
   5   3   0  957.90   41.90
   5   3   0  905.81   41.80
  -5   3   0  778.12   36.30
   5   3   0  961.90   41.80
   6  -3   0 1211.68   52.99
   6  -3   0 1078.29   51.99
  -6  -3   0 1241.78   56.79
  -6  -3   0 1310.87   58.29
  -6   3   0 1304.47   56.59
   6   3   0 1142.99   52.29
  -6   3   0 1274.97   57.49
   6   3   0 1129.09   51.89
   6   3   0 1260.87   51.99
   6   3   0 1192.28   51.89
   7  -3   0  962.70   47.30
   7  -3   0 1121.99   48.40
   7  -3   0 1085.59   48.40
  -7  -3   0 1080.29   54.49
  -7  -3   0 1196.48   53.29
   7   3   0 1068.09   47.10
   7   3   0 1024.80   47.60
   7   3   0 1107.49   47.00
  -7   3   0 1306.37   52.79
  -7   3   0 1185.98   53.99
   7   3   0 1029.90   47.20
   8  -3   0 1668.43   77.09
   8  -3   0 1674.43   78.19
   8  -3   0 1640.44   78.09
  -8  -3   0 1906.61   83.39
  -8  -3   0 1849.11   84.99
   8   3   0 1874.21   76.69
  -8   3   0 1892.51   84.09
   8   3   0 1862.11   76.59
   8   3   0 1693.93   77.39
   8   3   0 1725.83   76.99
  -9  -3   0  432.76   22.80
   9  -3   0  387.26   18.60
  -9  -3   0  448.76   21.10
   9  -3   0  417.66   20.00
   9  -3   0  377.06   19.80
  -9   3   0  448.46   21.90
   9   3   0  374.16   18.80
   9   3   0  376.76   18.50
 -10  -3   0  521.15   24.90
  10  -3   0  371.06   20.30
 -10  -3   0  525.85   26.90
  10  -3   0  379.06   20.30
  10  -3   0  425.56   19.10
 -10   3   0  527.35   25.70
  10   3   0  380.16   18.90
  10   3   0  374.46   19.10
  11  -3   0   84.79    6.10
  11  -3   0   87.79    8.40
 -11  -3   0   91.19    6.80
  11  -3   0   71.49    7.60
  11   3   0   82.49    6.40
  11   3   0   80.09    6.40
 -11   3   0   91.49    8.10
  12  -3   0  527.95   24.80
  12  -3   0  540.35   26.80
 -12  -3   0  466.35   25.60
 -12  -3   0  494.85   23.80
  12  -3   0  483.45   26.50
 -12   3   0  482.85   24.60
  12   3   0  493.25   25.00
  12   3   0  517.85   25.10
  13  -3   0  161.38   12.80
 -13  -3   0  155.28   10.50
 -13  -3   0  158.58   12.00
  13  -3   0  195.48   13.00
  13  -3   0  156.28   10.30
  13   3   0  156.88   10.50
 -13   3   0  147.49   11.10
  13   3   0  194.88   11.50
  14  -3   0  291.37   16.70
  14  -3   0  321.77   19.30
 -14  -3   0  359.56   22.10
  14  -3   0  330.47   19.50
 -14   3   0  402.36   21.60
  14   3   0  309.07   17.10
  14   3   0  328.17   18.00
  15  -3   0  180.38   14.20
  15  -3   0  152.88   13.00
 -15  -3   0  156.48   13.20
  15  -3   0  150.08   10.30
  15   3   0  127.39   11.40
  15   3   0  139.09   10.50
 -15   3   0  127.39   11.50
 -16  -3   0  311.67   20.90
  16  -3   0  333.97   18.60
  16  -3   0  327.57   21.90
  16  -3   0  342.87   22.00
  16   3   0  343.57   20.00
  16   3   0  335.07   18.70
 -16   3   0  329.47   19.90
  17  -3   0   15.70    7.50
 -17  -3   0   44.00    8.90
  17  -3   0   13.30    7.90
  17   3   0   27.10    7.00
  17   3   0    9.50    4.60
 -17   3   0   36.90    7.80
  18  -3   0  124.39   14.70
 -18  -3   0  143.99   15.90
  18  -3   0  136.89   14.80
  18   3   0  131.39   13.00
  18   3   0  138.19   11.60
 -18   3   0  164.38   14.50
   0  -4   0 1287.67   54.59
   0  -4   0 1135.29   54.59
   0   4   0 1189.68   54.49
   0   4   0 1257.57   54.49
   0   4   0 1249.88   54.49
  -1  -4   0 1235.48   57.99
   1  -4   0 1278.57   56.79
  -1  -4   0 1233.08   57.99
   1  -4   0 1313.37   56.69
   1   4   0 1227.28   56.59
  -1   4   0 1264.17   57.79
  -1   4   0 1374.76   57.29
  -1   4   0 1387.76   57.89
   1   4   0 1318.77   56.69
   1   4   0 1231.88   56.59
  -1   4   0 1309.77   58.09
   2  -4   0 1031.30   45.10
   2  -4   0 1002.80   44.90
   2  -4   0 1032.40   45.70
  -2  -4   0 1066.29   51.39
  -2  -4   0 1161.68   51.79
  -2   4   0 1218.38   51.39
   2   4   0 1005.60   44.80
   2   4   0  981.90   44.90
  -2   4   0 1205.68   51.09
   2   4   0  959.60   44.90
  -2   4   0 1125.69   51.29
  -2   4   0 1125.09   51.69
  -3  -4   0  181.78    9.60
   3  -4   0  137.19    7.60
   3  -4   0  141.39    8.30
  -3  -4   0  169.48    9.10
   3  -4   0  134.39    7.30
  -3   4   0  182.08    9.00
   3   4   0  128.69    7.30
   3   4   0  145.39    7.40
  -3   4   0  175.38    8.90
  -3   4   0  183.48    9.00
   3   4   0  140.59    7.20
  -3   4   0  162.98    9.60
  -4  -4   0  956.60   45.90
   4  -4   0 1442.76   69.09
   4  -4   0 1806.22   69.99
   4  -4   0 1529.45   68.79
  -4  -4   0  987.50   45.40
   4   4   0 1439.46   68.79
   4   4   0 1602.54   68.69
  -4   4   0 1045.10   45.90
   4   4   0 1540.45   68.89
  -4   4   0  952.90   44.90
  -4   4   0 1113.19   45.10
  -4   4   0  997.00   45.20
   5  -4   0  763.62   35.30
   5  -4   0  815.72   35.90
   5  -4   0  790.52   34.80
  -5  -4   0  556.14   25.40
  -5  -4   0  579.14   24.40
  -5   4   0  565.24   25.90
   5   4   0  822.22   34.90
   5   4   0  707.53   34.50
  -5   4   0  490.15   24.70
   5   4   0  721.43   34.70
  -5   4   0  531.25   25.20
  -6  -4   0 1076.19   50.39
   6  -4   0  979.50   48.60
  -6  -4   0 1159.48   49.70
  -6  -4   0 1051.19   51.29
   6  -4   0 1031.10   49.00
   6  -4   0 1024.20   47.90
   6   4   0 1167.28   48.10
   6   4   0 1081.49   47.90
   6   4   0 1130.49   48.00
  -6   4   0 1202.68   49.90
  -6   4   0 1152.78   51.09
  -6   4   0 1068.39   50.49
  -7  -4   0 1617.24   68.69
   7  -4   0 1642.64   72.89
  -7  -4   0 1421.06   70.29
   7  -4   0 1604.54   73.69
   7  -4   0 1544.35   73.89
   7   4   0 1635.84   72.69
   7   4   0 1774.22   72.79
   7   4   0 1605.74   72.69
  -7   4   0 1589.44   68.49
  -7   4   0 1573.04   69.59
   7   4   0 1659.23   73.19
   8  -4   0  613.54   30.10
   8  -4   0  577.24   28.90
  -8  -4   0  482.25   26.50
   8  -4   0  666.73   30.60
  -8  -4   0  569.24   24.90
   8   4   0  608.04   29.30
  -8   4   0  560.94   25.90
   8   4   0  648.04   28.70
   8   4   0  624.94   28.90
   8   4   0  654.83   28.70
   9  -4   0  239.68   13.20
   9  -4   0  212.08   11.70
  -9  -4   0  380.86   19.90
  -9  -4   0  361.56   17.60
   9  -4   0  227.18   13.50
   9   4   0  217.58   12.20
  -9   4   0  357.16   18.70
   9   4   0  216.78   11.60
 -10  -4   0  857.51   39.30
  10  -4   0  874.41   38.10
  10  -4   0  836.12   39.50
  10  -4   0  883.21   39.90
 -10  -4   0  859.61   41.50
 -10   4   0  855.11   40.20
  10   4   0  763.42   37.80
  10   4   0  779.22   38.30
  11  -4   0   13.20    4.30
 -11  -4   0   32.00    5.80
  11  -4   0   16.60    3.30
  11  -4   0   21.10    5.60
  11   4   0   18.10    3.50
  11   4   0   16.80    3.20
 -11   4   0   45.50    5.50
  12  -4   0  620.24   31.20
  12  -4   0  622.64   30.90
 -12  -4   0  698.63   34.70
  12  -4   0  591.34   28.90
  12   4   0  618.34   29.40
 -12   4   0  650.03   33.00
  12   4   0  576.34   29.00
 -13  -4   0  116.29   11.60
  13  -4   0   85.39    7.30
  13  -4   0   72.39    8.70
  13  -4   0   92.89   10.00
  13   4   0   92.09    7.70
 -13   4   0  132.89   10.80
  13   4   0   80.59    7.50
  14  -4   0  498.55   27.60
  14  -4   0  558.64   28.60
  14  -4   0  512.15   25.30
 -14  -4   0  501.55   28.40
 -14   4   0  531.45   27.30
  14   4   0  475.75   25.70
  14   4   0  499.65   25.60
  15  -4   0  179.38   15.50
  15  -4   0  218.88   16.90
 -15  -4   0  242.08   17.20
  15  -4   0  203.98   12.90
  15   4   0  209.78   13.30
 -15   4   0  232.48   16.00
  15   4   0  224.78   14.50
  16  -4   0  274.77   19.00
 -16  -4   0  286.37   20.50
  16  -4   0  236.88   19.50
 -16   4   0  293.67   19.20
  16   4   0  264.57   16.20
  16   4   0  267.67   17.30
 -17  -4   0   67.69   10.70
  17  -4   0   76.09   11.10
  17  -4   0   98.19   13.10
  17   4   0   80.49    8.60
  17   4   0   71.29    9.60
 -17   4   0   78.19   10.10
  18  -4   0  157.08   16.40
 -18  -4   0  135.89   15.50
  18  -4   0  116.59   14.30
  18   4   0  149.69   12.60
  18   4   0  146.59   13.50
 -18   4   0  137.89   13.90
   0  -5   0   15.30    2.50
   0  -5   0   12.10    2.40
   0   5   0   10.60    2.20
   0   5   0   19.00    1.70
   0   5   0   10.30    2.40
   0   5   0   14.10    2.40
   1  -5   0 1050.09   49.20
   1  -5   0 1118.09   49.40
  -1  -5   0  966.30   48.40
  -1  -5   0 1215.68   48.80
   1   5   0 1088.89   49.20
   1   5   0 1105.29   49.30
  -1   5   0 1100.89   47.60
  -1   5   0 1105.69   48.40
  -1   5   0  975.50   48.50
  -1   5   0 1077.49   48.40
   1   5   0 1115.09   49.30
   2  -5   0  693.83   32.30
   2  -5   0  682.23   32.30
  -2  -5   0  626.34   32.30
  -2  -5   0  676.43   32.30
  -2   5   0  755.92   32.20
  -2   5   0  739.23   31.60
  -2   5   0  722.33   32.60
   2   5   0  697.03   32.30
   2   5   0  734.03   32.30
   2   5   0  714.53   32.20
  -2   5   0  693.43   32.10
   3  -5   0 2695.53  117.89
  -3  -5   0 2696.53  119.59
   3  -5   0 2693.13  118.79
  -3  -5   0 2885.91  119.39
   3  -5   0 2512.55  118.09
  -3   5   0 2714.63  118.69
  -3   5   0 2624.74  118.89
  -3   5   0 2839.32  119.69
   3   5   0 2707.83  118.09
   3   5   0 2879.31  118.09
   3   5   0 2576.24  117.79
  -3   5   0 2461.85  118.79
   4  -5   0   64.29    4.30
  -4  -5   0   67.19    5.20
   4  -5   0   64.49    6.10
  -4  -5   0   69.09    5.70
   4  -5   0   58.89    4.70
   4   5   0   53.39    4.20
  -4   5   0   74.49    4.80
  -4   5   0   71.29    4.80
   4   5   0   55.39    4.30
  -4   5   0   73.69    5.00
   4   5   0   44.20    4.30
  -4   5   0   72.29    6.00
  -5  -5   0 2779.52  123.89
   5  -5   0 2380.36  102.89
   5  -5   0 2318.77  102.19
   5  -5   0 2380.86  101.69
  -5  -5   0 2694.53  123.09
  -5   5   0 2935.11  122.79
  -5   5   0 2856.51  123.69
  -5   5   0 2676.33  122.89
   5   5   0 2368.46  101.79
   5   5   0 2343.77  101.59
   5   5   0 2025.80  101.59
   6  -5   0    5.60    3.30
  -6  -5   0    9.10    1.60
   6  -5   0    3.10    2.10
  -6  -5   0    9.10    2.90
   6  -5   0    1.30    1.70
  -6  -5   0    9.50    2.50
   6   5   0    3.10    1.80
  -6   5   0    8.60    3.10
  -6   5   0    6.60    2.30
   6   5   0    4.80    1.90
   6   5   0    1.40    1.70
  -6   5   0   10.30    2.10
  -7  -5   0  654.33   30.60
   7  -5   0  568.44   26.80
  -7  -5   0  689.03   31.80
   7  -5   0  560.24   27.60
   7  -5   0  563.24   28.40
   7   5   0  580.44   26.80
   7   5   0  570.44   26.70
  -7   5   0  650.33   30.60
   7   5   0  599.94   26.80
  -7   5   0  620.04   29.70
   8  -5   0    9.30    3.20
  -8  -5   0   25.70    4.50
   8  -5   0   21.30    5.00
   8  -5   0   19.00    2.90
   8   5   0   20.70    2.90
   8   5   0   15.50    2.70
   8   5   0   17.10    2.70
   8   5   0   12.40    3.00
  -8   5   0   15.60    3.30
   9  -5   0 1188.38   53.19
   9  -5   0 1098.69   52.29
  -9  -5   0  968.10   45.60
   9  -5   0 1099.29   51.09
   9   5   0 1106.69   50.99
  -9   5   0  942.61   44.40
   9   5   0 1160.88   51.69
  10  -5   0   14.30    4.90
  10  -5   0   14.90    3.10
  10  -5   0   16.00    4.30
 -10  -5   0   21.10    5.20
  10   5   0   16.70    3.30
 -10   5   0   25.40    4.00
  10   5   0   14.40    3.10
 -11  -5   0 1051.99   49.20
  11  -5   0  931.91   43.90
  11  -5   0  899.71   44.30
  11  -5   0  890.71   42.10
  11   5   0  954.50   42.90
 -11   5   0  978.80   47.50
  11   5   0  883.01   42.10
  12  -5   0   42.40    7.70
 -12  -5   0   38.70    7.00
  12  -5   0   40.70    6.50
  12  -5   0   39.80    4.80
  12   5   0   33.50    4.90
  12   5   0   34.60    4.80
 -12   5   0   42.90    5.80
  13  -5   0  425.66   23.90
  13  -5   0  451.05   24.80
  13  -5   0  423.36   21.70
 -13  -5   0  506.25   28.30
  13   5   0  423.96   22.10
  13   5   0  417.06   21.90
 -13   5   0  516.05   26.60
  14  -5   0   11.90    5.80
  14  -5   0   22.00    4.40
  14  -5   0   10.80    7.10
 -14  -5   0   21.30    6.70
  14   5   0   14.50    4.90
  14   5   0   17.50    4.40
 -14   5   0   29.00    5.90
  15  -5   0  327.07   20.20
  15  -5   0  295.47   21.10
 -15  -5   0  329.57   21.80
 -15   5   0  325.17   20.10
  15   5   0  283.27   18.10
  15   5   0  310.67   17.70
 -16  -5   0   -5.60    6.20
  16  -5   0   -1.90    5.90
  16  -5   0   -4.80    7.40
  16   5   0   -1.30    3.80
 -16   5   0   -0.90    5.50
  16   5   0    1.60    5.60
 -17  -5   0  200.48   18.10
  17  -5   0  251.97   19.20
  17  -5   0  277.57   21.70
 -17   5   0  200.28   16.60
  17   5   0  246.78   17.80
  17   5   0  217.28   15.70
   0  -6   0   22.70    3.10
   0  -6   0   24.80    3.20
   0   6   0   27.90    2.10
   0   6   0   20.10    3.20
   0   6   0   13.80    2.50
   0   6   0   21.70    3.10
  -1  -6   0 1340.97   61.39
  -1  -6   0 1147.59   61.09
   1  -6   0 1237.38   56.19
   1  -6   0 1211.98   55.89
  -1   6   0 1383.56   61.59
  -1   6   0 1488.75   61.39
   1   6   0 1259.07   55.99
   1   6   0 1304.77   56.09
   1   6   0 1204.98   55.99
  -1   6   0 1522.45   60.39
  -1   6   0 1306.17   61.19
   2  -6   0  685.33   31.50
   2  -6   0  760.12   34.00
   2  -6   0  728.13   31.50
  -2  -6   0  498.75   24.50
  -2  -6   0  489.35   24.60
  -2   6   0  555.04   23.60
  -2   6   0  538.35   24.90
  -2   6   0  490.65   24.20
   2   6   0  656.53   31.30
   2   6   0  672.73   31.30
  -2   6   0  511.85   24.20
   2   6   0  586.04   31.20
   3  -6   0  964.40   44.20
   3  -6   0 1034.10   45.30
  -3  -6   0 1266.07   54.99
  -3  -6   0 1140.09   55.09
   3  -6   0  954.80   44.00
  -3   6   0 1150.08   54.49
   3   6   0  879.01   43.90
   3   6   0  982.00   44.00
  -3   6   0 1313.47   55.49
   3   6   0 1008.60   44.20
  -3   6   0 1193.98   54.59
  -3   6   0 1234.28   54.19
   4  -6   0 1930.21   86.69
   4  -6   0 1969.40   87.89
  -4  -6   0 1986.80   91.79
   4  -6   0 1908.61   87.09
  -4  -6   0 2046.50   91.39
  -4   6   0 2061.69   90.99
   4   6   0 1979.20   86.89
  -4   6   0 2121.69   90.79
   4   6   0 1993.40   86.69
  -4   6   0 1987.70   90.89
   4   6   0 1930.51   86.79
  -4   6   0 2100.29   91.89
  -5  -6   0  659.83   31.00
   5  -6   0  579.44   28.80
   5  -6   0  629.34   29.40
  -5  -6   0  621.34   31.50
   5   6   0  635.54   28.90
   5   6   0  660.13   29.20
  -5   6   0  729.23   30.70
   5   6   0  591.04   28.90
  -5   6   0  598.54   30.40
  -5   6   0  684.83   31.60
   6  -6   0  717.73   30.80
   6  -6   0  673.43   32.20
  -6  -6   0  773.22   35.10
  -6  -6   0  676.23   33.90
   6  -6   0  612.04   31.10
  -6   6   0  737.73   33.50
   6   6   0  679.43   30.80
   6   6   0  626.44   30.70
  -6   6   0  710.43   33.70
  -6   6   0  741.33   38.00
   6   6   0  648.84   30.60
  -7  -6   0 1330.87   63.29
   7  -6   0 1334.47   61.89
  -7  -6   0 1418.56   62.49
   7  -6   0 1411.16   62.79
   7  -6   0 1486.65   63.89
  -7   6   0 1360.76   61.49
   7   6   0 1317.27   61.89
  -7   6   0 1390.66   62.29
   7   6   0 1391.26   61.99
   7   6   0 1350.86   62.09
   8  -6   0  558.74   27.30
   8  -6   0  529.05   26.10
  -8  -6   0  390.16   20.30
   8  -6   0  517.35   25.20
  -8  -6   0  364.56   19.10
   8   6   0  541.75   25.20
   8   6   0  494.85   25.00
   8   6   0  527.65   25.10
  -8   6   0  360.86   18.90
   9  -6   0  218.48   14.10
   9  -6   0  191.68   12.40
  -9  -6   0  293.27   16.90
   9  -6   0  202.68   11.30
   9   6   0  207.28   11.30
   9   6   0  194.18   11.70
  -9   6   0  273.07   15.30
 -10  -6   0  622.24   30.30
  10  -6   0  754.02   33.50
  10  -6   0  728.23   35.90
  10  -6   0  677.43   34.60
  10   6   0  699.13   33.90
  10   6   0  690.13   33.30
 -10   6   0  539.75   28.40
  11  -6   0   69.99    9.20
 -11  -6   0   73.49    8.80
  11  -6   0   83.69    6.50
  11  -6   0   64.29    7.70
  11   6   0   76.29    6.70
 -11   6   0   90.09    8.10
  11   6   0   71.79    7.00
  12  -6   0  313.07   16.40
  12  -6   0  304.07   18.20
  12  -6   0  323.37   20.10
 -12  -6   0  325.47   19.90
  12   6   0  280.77   16.70
 -12   6   0  300.67   17.70
  12   6   0  295.97   16.40
  13  -6   0  121.79    9.10
  13  -6   0  108.39   12.30
 -13  -6   0  145.29   13.10
  13  -6   0  121.19   11.70
  13   6   0  136.39   10.00
  13   6   0  123.59    9.80
 -13   6   0  134.09   10.70
  14  -6   0  180.78   14.70
 -14  -6   0  216.38   16.90
  14  -6   0  181.68   20.10
 -14   6   0  214.48   14.50
  14   6   0  193.58   12.70
  14   6   0  191.88   12.60
 -15  -6   0  203.98   16.80
  15  -6   0  129.49   13.30
  15   6   0  146.09   11.30
  15   6   0  152.58   11.90
 -15   6   0  177.98   13.70
  16  -6   0  172.48   15.40
 -16  -6   0  155.08   16.20
  16   6   0  132.99   11.70
 -16   6   0  155.78   13.50
  16   6   0  138.69   12.50
 -17  -6   0  121.19   14.80
 -17   6   0  105.59   11.80
  17   6   0  126.89   12.40
  17   6   0  109.39   11.10
   0  -7   0 1701.13   79.39
   0  -7   0 1899.91   79.89
   0   7   0 1815.82   79.79
   0   7   0 1815.12   79.49
   0   7   0 1656.03   79.39
  -1  -7   0  296.47   15.80
   1  -7   0  342.17   17.40
  -1  -7   0  265.87   15.60
   1  -7   0  347.67   17.70
  -1   7   0  305.37   15.70
   1   7   0  356.06   17.60
   1   7   0  339.57   17.70
  -1   7   0  346.07   14.50
   1   7   0  354.46   17.50
  -1   7   0  304.27   15.60
  -1   7   0  301.77   16.10
  -2  -7   0 1634.74   74.29
   2  -7   0 1178.28   54.29
  -2  -7   0 1596.04   74.19
   2  -7   0 1244.58   54.49
  -2   7   0 1646.14   73.99
  -2   7   0 1668.33   73.99
   2   7   0 1252.77   54.39
   2   7   0 1112.29   54.29
   2   7   0 1197.98   54.39
  -2   7   0 1621.64   74.49
  -2   7   0 1722.43   73.09
   3  -7   0   63.99    5.60
  -3  -7   0   53.59    5.40
   3  -7   0   58.39    5.30
  -3  -7   0   54.19    5.30
  -3   7   0   41.80    4.60
  -3   7   0   63.99    6.20
   3   7   0   57.39    5.30
  -3   7   0   49.40    4.20
   3   7   0   58.89    5.50
  -3   7   0   52.59    5.00
   3   7   0   58.69    5.40
   4  -7   0  491.05   23.30
   4  -7   0  501.05   23.10
  -4  -7   0  443.76   22.90
  -4  -7   0  455.25   22.50
   4   7   0  464.35   23.00
  -4   7   0  440.56   22.00
   4   7   0  423.86   22.80
  -4   7   0  478.85   21.70
  -4   7   0  496.65   23.40
  -4   7   0  431.16   22.00
   4   7   0  497.85   23.30
  -5  -7   0  193.88   11.10
   5  -7   0  241.48   12.20
  -5  -7   0  178.08   11.30
   5  -7   0  185.98   11.30
   5   7   0  178.18   11.30
  -5   7   0  207.88   12.10
  -5   7   0  168.38   10.20
   5   7   0  224.98   11.80
  -5   7   0  181.78   10.20
   5   7   0  212.28   11.60
   6  -7   0 1719.53   80.19
  -6  -7   0 1608.04   76.49
   6  -7   0 1832.82   79.69
  -6  -7   0 1665.13   75.89
   6   7   0 1759.92   79.79
   6   7   0 1860.91   79.89
  -6   7   0 1592.04   75.19
  -6   7   0 1850.91   75.49
   6   7   0 1718.53   79.59
   7  -7   0   17.60    3.40
   7  -7   0   27.50    4.40
  -7  -7   0   19.00    4.40
  -7  -7   0   16.90    3.50
   7   7   0   20.20    3.40
   7   7   0   18.80    3.40
   7   7   0   22.10    3.60
  -7   7   0   20.30    3.30
  -7   7   0   17.00    3.40
   8  -7   0 1281.37   55.59
   8  -7   0 1308.77   54.79
  -8  -7   0 1167.28   53.69
  -8  -7   0 1132.49   52.39
   8   7   0 1098.79   54.29
   8   7   0 1156.28   54.39
  -8   7   0 1097.29   52.09
   8   7   0 1140.49   54.49
   9  -7   0   23.50    3.90
  -9  -7   0   31.10    5.10
   9  -7   0   19.60    4.50
  -9  -7   0   29.80    5.90
   9   7   0   17.80    5.90
  -9   7   0   25.00    4.20
   9   7   0   23.70    3.90
 -10  -7   0  445.76   24.00
  10  -7   0  363.26   19.90
  10  -7   0  382.96   18.80
 -10   7   0  419.06   22.30
  10   7   0  358.96   18.70
  10   7   0  345.17   19.20
  11  -7   0   10.90    3.50
 -11  -7   0   29.20    6.80
  11  -7   0   19.30    5.20
 -11   7   0   20.30    4.50
  11   7   0   20.50    4.10
  11   7   0   16.80    3.90
 -12  -7   0  231.08   16.80
  12  -7   0  232.08   13.90
  12  -7   0  250.07   16.00
  12   7   0  234.08   14.60
  12   7   0  237.98   14.00
 -12   7   0  230.28   14.60
 -13  -7   0   44.10    8.50
  13  -7   0   46.10    7.70
 -13   7   0   45.10    6.70
  13   7   0   54.39    6.40
  13   7   0   42.60    6.30
 -14  -7   0  288.27   20.30
  14  -7   0  271.27   19.00
  14   7   0  297.97   17.30
  14   7   0  285.67   16.80
 -14   7   0  284.17   17.90
 -15  -7   0   29.20    8.80
 -15   7   0   27.90    6.20
  15   7   0   17.20    5.30
  15   7   0   36.50    6.20
 -16  -7   0  307.47   22.70
  16   7   0  269.77   17.70
  16   7   0  250.87   16.70
 -16   7   0  274.77   18.90
   0  -8   0    5.60    2.90
   0  -8   0   16.00    3.30
   0   8   0   13.20    3.20
   0   8   0    8.00    3.50
   0   8   0    9.70    2.90
   1  -8   0 1185.58   54.79
  -1  -8   0 1345.87   56.69
  -1  -8   0 1242.98   56.49
   1  -8   0 1113.89   54.49
  -1   8   0 1135.59   56.09
   1   8   0 1300.67   54.99
  -1   8   0 1246.48   56.79
  -1   8   0 1200.88   56.29
   1   8   0 1191.68   54.89
   1   8   0 1196.58   54.69
   2  -8   0  542.75   27.00
  -2  -8   0  543.65   25.90
  -2  -8   0  479.15   25.70
   2  -8   0  586.84   27.00
   2   8   0  551.54   27.00
  -2   8   0  503.95   25.40
  -2   8   0  520.45   25.60
   2   8   0  576.84   27.20
  -2   8   0  544.75   24.70
  -2   8   0  575.14   26.50
   2   8   0  527.45   27.00
   3  -8   0  719.03   33.70
  -3  -8   0  676.33   31.80
  -3  -8   0  629.14   31.80
   3  -8   0  748.33   33.80
   3   8   0  713.43   33.70
  -3   8   0  717.63   32.60
  -3   8   0  643.24   31.40
  -3   8   0  667.23   30.50
   3   8   0  652.23   33.50
  -3   8   0  646.94   31.30
   3   8   0  714.53   33.60
   4  -8   0 1028.50   51.79
   4  -8   0 1110.59   51.89
  -4  -8   0 1325.77   63.39
  -4  -8   0 1501.45   64.19
   4   8   0 1188.18   51.99
  -4   8   0 1344.37   64.09
  -4   8   0 1353.66   63.19
  -4   8   0 1419.06   63.19
   4   8   0 1132.19   51.89
   4   8   0 1198.68   52.19
  -4   8   0 1407.36   62.49
   5  -8   0  565.54   27.60
  -5  -8   0  562.24   27.60
   5  -8   0  584.94   28.00
  -5  -8   0  566.54   28.00
   5   8   0  546.85   27.70
   5   8   0  550.24   27.70
  -5   8   0  573.64   27.00
  -5   8   0  558.84   28.50
  -5   8   0  538.15   26.50
   5   8   0  612.04   28.00
   6  -8   0  323.87   17.70
  -6  -8   0  471.65   24.50
  -6  -8   0  470.35   23.70
   6  -8   0  341.27   17.40
  -6   8   0  491.95   23.10
   6   8   0  335.17   17.40
  -6   8   0  441.56   23.00
   6   8   0  338.77   17.60
   6   8   0  326.87   17.50
   7  -8   0  344.17   18.10
  -7  -8   0  382.26   20.60
  -7  -8   0  335.77   19.40
   7  -8   0  366.06   18.90
   7   8   0  338.17   18.20
  -7   8   0  383.96   18.90
   7   8   0  378.56   18.30
   7   8   0  313.77   18.00
  -7   8   0  372.46   19.00
  -8  -8   0   41.30    6.40
  -8  -8   0   46.10    5.80
   8  -8   0   53.29    6.40
   8  -8   0   52.49    5.60
   8   8   0   50.99    5.70
  -8   8   0   44.40    5.20
   8   8   0   50.39    5.80
   8   8   0   53.59    5.80
  -9  -8   0  358.36   20.40
   9  -8   0  347.17   17.60
   9  -8   0  340.97   18.60
  -9  -8   0  350.26   19.00
  -9   8   0  335.87   18.50
   9   8   0  316.77   17.60
   9   8   0  312.87   17.50
  10  -8   0  167.98   10.80
  10  -8   0  167.88   12.30
 -10  -8   0  153.68   12.60
 -10   8   0  157.08   10.70
  10   8   0  165.48   10.80
  10   8   0  160.18   11.10
  11  -8   0  244.88   16.30
  11  -8   0  275.27   15.10
 -11  -8   0  344.27   20.80
 -11   8   0  326.17   18.90
  11   8   0  250.57   15.40
  11   8   0  258.87   15.00
 -12  -8   0   49.80    8.70
  12  -8   0   23.00    9.00
  12   8   0   17.00    4.50
  12   8   0   28.80    5.50
 -12   8   0   52.89    7.10
 -13  -8   0  228.08   17.90
  13   8   0  205.98   13.70
 -13   8   0  225.68   15.10
  13   8   0  187.78   13.00
 -14  -8   0   16.40    7.40
  14   8   0    7.20    4.40
  14   8   0    3.80    4.20
 -14   8   0   39.60    6.90
 -15  -8   0  113.99   13.90
  15   8   0  128.09   11.50
  15   8   0  119.79   10.80
 -15   8   0  111.19   11.70
 -16  -8   0   18.30    9.30
  16   8   0   21.30    7.40
 -16   8   0   26.30    7.80
  16   8   0   28.70    7.10
   0  -9   0    1.60    2.70
   0  -9   0    3.70    2.80
   0   9   0    4.80    3.80
   0   9   0    1.30    2.90
   0   9   0    2.00    2.80
   1  -9   0  727.13   35.20
  -1  -9   0  842.02   36.60
  -1  -9   0  727.53   36.20
   1  -9   0  730.03   35.30
   1   9   0  776.42   35.30
   1   9   0  673.83   35.30
  -1   9   0  774.02   36.90
  -1   9   0  702.83   35.90
   1   9   0  786.12   35.50
  -1   9   0  751.82   36.20
  -2  -9   0  263.47   15.70
  -2  -9   0  298.67   15.90
   2  -9   0  421.06   20.40
   2  -9   0  421.26   20.50
   2   9   0  398.96   20.70
   2   9   0  343.57   19.90
  -2   9   0  259.87   15.40
  -2   9   0  327.37   16.90
   2   9   0  374.96   20.00
  -2   9   0  283.37   15.50
   3  -9   0 1364.16   59.69
  -3  -9   0 1324.97   60.49
  -3  -9   0 1331.07   60.19
   3  -9   0 1241.28   59.29
   3   9   0 1306.67   59.69
  -3   9   0 1289.17   59.99
   3   9   0 1236.38   59.39
   3   9   0 1335.57   59.49
  -3   9   0 1245.58   59.79
  -3   9   0 1359.46   60.89
  -4  -9   0  362.76   19.30
   4  -9   0  307.47   16.30
  -4  -9   0  331.37   18.50
   4  -9   0  278.27   16.00
   4   9   0  303.57   16.20
  -4   9   0  348.47   19.80
  -4   9   0  354.66   18.50
   4   9   0  281.77   16.50
   4   9   0  304.47   16.30
  -5  -9   0 1120.19   52.59
   5  -9   0  905.41   44.70
  -5  -9   0 1053.39   52.09
   5  -9   0 1001.10   44.90
  -5   9   0 1088.49   50.99
   5   9   0  939.01   44.60
   5   9   0  976.00   44.80
   5   9   0  948.71   44.80
  -5   9   0 1209.08   51.89
  -6  -9   0   81.49    8.50
  -6  -9   0   70.09    7.40
   6  -9   0   41.30    5.60
   6  -9   0   40.10    5.20
  -6   9   0   85.39    6.80
   6   9   0   40.50    5.70
   6   9   0   42.60    5.40
   6   9   0   47.20    5.50
  -6   9   0   80.09    7.10
   7  -9   0  314.67   17.90
   7  -9   0  356.86   18.90
  -7  -9   0  393.26   20.70
  -7  -9   0  387.06   21.60
   7   9   0  312.87   18.10
  -7   9   0  380.26   19.90
   7   9   0  364.56   18.70
   7   9   0  347.17   18.20
  -7   9   0  380.76   19.70
  -8  -9   0   13.70    5.00
   8  -9   0   33.70    5.80
  -8  -9   0   30.70    5.20
   8  -9   0   22.40    4.30
  -8   9   0   12.60    3.70
   8   9   0   21.70    4.30
   8   9   0   25.00    4.90
  -9  -9   0  287.37   17.50
  -9  -9   0  294.17   18.80
   9  -9   0  269.47   21.20
   9  -9   0  284.77   15.40
  -9   9   0  321.87   17.00
   9   9   0  288.37   15.80
   9   9   0  239.38   15.60
 -10  -9   0  223.38   13.90
  10  -9   0  206.38   13.00
 -10  -9   0  205.88   15.60
 -10   9   0  192.18   13.00
  10   9   0  206.68   13.60
 -11  -9   0  217.18   16.70
 -11   9   0  234.08   14.60
  11   9   0  180.48   12.80
  11   9   0  191.58   12.80
 -12  -9   0  152.48   14.60
  12   9   0  108.39   10.20
  12   9   0  156.98   11.20
 -12   9   0  148.89   12.00
 -13  -9   0  190.18   15.90
  13   9   0  127.99   11.40
 -13   9   0  143.09   12.90
  13   9   0  134.69   11.10
 -14  -9   0   13.90    8.60
  14   9   0   16.70    5.50
 -14   9   0   21.10    5.90
  14   9   0   16.90    5.50
 -15  -9   0  158.68   17.00
 -15   9   0  145.79   13.70
  15   9   0  115.49   11.70
  15   9   0  130.39   11.90
   0 -10   0 1351.06   60.99
   0 -10   0 1309.17   60.89
   0  10   0 1357.46   60.99
   0  10   0 1255.17   60.79
   0  10   0 1328.27   61.49
  -1 -10   0  183.18   12.10
   1 -10   0  119.39    9.40
  -1 -10   0  206.28   12.00
   1 -10   0  137.09    9.50
  -1  10   0  170.28   11.90
   1  10   0  135.99   11.10
   1  10   0  140.69    9.70
   1  10   0  128.89    9.50
  -1  10   0  189.88   13.20
   2 -10   0  776.52   37.90
  -2 -10   0  851.61   41.40
  -2 -10   0  931.91   41.80
   2 -10   0  794.52   37.90
   2  10   0  799.22   38.00
   2  10   0  782.02   38.00
   2  10   0  808.52   38.60
  -2  10   0  891.61   41.40
  -2  10   0  786.92   41.10
  -2  10   0  878.61   42.30
  -3 -10   0   42.20    6.10
   3 -10   0   26.30    4.50
  -3 -10   0   44.80    5.80
   3 -10   0   19.30    4.60
  -3  10   0   51.39    6.40
   3  10   0   25.70    4.70
   3  10   0   17.10    5.10
   3  10   0   14.80    3.90
  -3  10   0   55.19    8.00
   4 -10   0  409.16   19.40
  -4 -10   0  358.46   19.00
  -4 -10   0  338.27   19.30
   4 -10   0  344.77   18.70
   4  10   0  334.87   18.70
   4  10   0  316.07   19.10
   4  10   0  314.87   18.50
  -4  10   0  343.47   18.90
   5 -10   0  116.29    8.60
  -5 -10   0  117.59    9.90
   5 -10   0  112.59    9.00
  -5 -10   0   97.29    8.90
   5  10   0  105.59    8.40
  -5  10   0   93.29    8.60
   5  10   0   85.99    8.20
   5  10   0   88.49    8.90
  -6 -10   0  359.16   20.00
  -6 -10   0  354.36   20.90
   6 -10   0  316.07   18.30
   6  10   0  306.27   18.90
   6  10   0  389.86   19.10
   6  10   0  337.97   18.60
  -6  10   0  382.76   19.90
  -7 -10   0  119.79   10.80
   7 -10   0  144.19   10.00
  -7 -10   0  162.28   12.40
  -7  10   0  144.89   10.40
  -7  10   0  162.28   10.90
   7  10   0  127.19   10.80
   7  10   0  138.09   10.10
   8 -10   0  446.06   22.60
  -8 -10   0  573.44   29.90
  -8 -10   0  586.54   31.00
   8  10   0  440.86   23.20
  -8  10   0  585.24   29.00
   8  10   0  394.36   22.30
  -9 -10   0   38.40    6.30
   9 -10   0   29.70    5.60
  -9 -10   0   39.90    7.60
   9  10   0   24.30    5.90
  -9  10   0   34.50    5.60
   9  10   0   36.00    5.80
 -10 -10   0  247.28   15.90
 -10 -10   0  248.28   17.50
  10  10   0  191.68   13.90
 -10  10   0  252.07   15.30
 -11 -10   0    3.50    5.60
 -11  10   0    0.60    4.00
  11  10   0    0.40    4.80
  11  10   0    4.00    5.20
 -12 -10   0  136.19   14.40
  12  10   0  155.18   12.10
 -12  10   0  143.09   12.30
  12  10   0  163.18   13.00
 -13 -10   0   16.00    7.80
  13  10   0   12.60    6.20
  13  10   0   17.30    5.60
 -13  10   0   32.50    6.70
 -14 -10   0  160.98   17.00
 -14  10   0  160.08   14.10
  14  10   0  148.79   13.30
  14  10   0  151.58   13.20
   0 -11   0  336.57   17.90
   0 -11   0  298.27   17.70
   0  11   0  308.57   18.80
   0  11   0  309.47   17.90
   0  11   0  300.07   17.70
  -1 -11   0  432.36   22.40
  -1 -11   0  402.16   22.40
   1 -11   0  429.56   23.00
   1 -11   0  449.26   23.40
   1  11   0  478.75   24.50
  -1  11   0  395.96   22.40
   1  11   0  431.56   23.30
  -1  11   0  459.35   23.80
   1  11   0  416.46   23.10
   2 -11   0  381.56   20.90
   2 -11   0  428.66   22.10
  -2 -11   0  404.86   20.80
  -2 -11   0  359.96   20.10
  -2  11   0  319.87   20.10
  -2  11   0  405.26   22.10
   2  11   0  396.26   22.20
   2  11   0  340.97   20.80
   2  11   0  406.66   21.40
   3 -11   0   80.69    7.80
  -3 -11   0   79.69    8.60
  -3 -11   0   97.49    8.80
  -3  11   0   73.79    8.00
  -3  11   0   78.39    9.60
   3  11   0   62.99    8.30
   3  11   0   50.79    6.90
   3  11   0   70.49    7.50
   4 -11   0  333.67   18.20
  -4 -11   0  398.36   21.60
  -4 -11   0  373.46   21.90
   4  11   0  295.47   18.00
   4  11   0  323.37   18.20
  -4  11   0  416.46   21.70
   4  11   0  323.27   19.00
  -5 -11   0   77.89    8.90
   5 -11   0  135.79   10.10
  -5 -11   0   72.49    8.30
   5  11   0  117.89   11.30
   5  11   0  131.59   10.30
  -5  11   0   85.19    8.30
  -6 -11   0  230.58   15.20
   6 -11   0  180.18   12.00
  -6 -11   0  254.07   16.60
   6  11   0  168.58   13.50
   6  11   0  187.88   12.50
  -6  11   0  249.78   15.40
  -7 -11   0  293.97   18.50
   7 -11   0  234.08   14.60
  -7 -11   0  282.67   17.40
  -7  11   0  289.07   17.10
   7  11   0  219.88   15.40
   7  11   0  228.28   14.50
  -8 -11   0  214.48   14.50
  -8 -11   0  209.28   15.50
   8 -11   0  169.48   13.70
   8  11   0  177.98   14.00
   8  11   0  194.18   13.00
  -9 -11   0  220.78   16.40
  -9 -11   0  191.58   14.20
   9  11   0  126.59   11.20
   9  11   0  131.19   11.70
 -10 -11   0  218.38   15.80
 -10 -11   0  226.88   17.40
  10  11   0  258.17   17.40
 -11 -11   0   63.69    9.80
  11  11   0   48.70    8.20
  11  11   0   37.00    7.80
 -11  11   0   60.59    8.30
 -12 -11   0  117.79   14.00
  12  11   0   89.79   10.60
 -12  11   0  145.89   12.90
  12  11   0   99.99   10.80
 -13 -11   0   64.29   11.40
  13  11   0   80.29   10.20
  13  11   0   78.79   10.10
 -13  11   0   92.99   10.40
   0 -12   0   17.50    4.60
   0  12   0    6.90    6.30
   0  12   0    9.10    5.00
  -1 -12   0  319.07   17.80
   1 -12   0  345.17   19.30
   1  12   0  319.47   19.60
  -1  12   0  274.27   17.90
   1  12   0  359.86   21.10
  -1  12   0  324.27   19.80
   2 -12   0   34.00    5.60
  -2 -12   0    6.30    4.00
  -2 -12   0   16.00    5.60
   2  12   0   37.80    7.60
   2  12   0   25.60    5.60
  -2  12   0   29.00    6.10
  -2  12   0   15.50    7.10
  -3 -12   0  446.36   25.50
  -3 -12   0  510.35   26.30
   3 -12   0  551.54   28.50
   3  12   0  591.24   29.90
  -3  12   0  479.35   25.80
   3  12   0  517.05   28.50
   4 -12   0    4.20    3.90
  -4 -12   0    6.80    5.30
  -4 -12   0    4.30    4.30
   4  12   0    2.60    4.20
   4  12   0   -0.70    5.40
  -4  12   0    2.20    4.60
   5 -12   0  320.17   18.70
  -5 -12   0  372.86   21.70
  -5 -12   0  358.36   20.80
  -5  12   0  348.87   20.60
   5  12   0  354.16   19.50
   5  12   0  289.37   20.00
   6 -12   0   10.20    4.80
  -6 -12   0   13.60    5.80
  -6 -12   0    5.10    4.20
  -6  12   0    1.80    4.70
   6  12   0   13.40    4.90
   6  12   0    3.70    5.90
  -7 -12   0  120.19   11.10
  -7 -12   0  108.39   11.50
  -7  12   0  109.69   10.20
   7  12   0   76.79    8.80
   7  12   0   87.49   10.10
  -8 -12   0    6.60    5.90
  -8 -12   0   -1.50    4.40
   8  12   0    7.50    6.20
   8  12   0    0.00    4.40
  -9 -12   0  290.37   18.80
  -9 -12   0  304.27   20.50
   9  12   0  231.38   16.00
   9  12   0  251.97   17.70
 -10 -12   0    2.90    6.50
 -10 -12   0   -3.50    4.60
  10  12   0    8.90    6.60
 -11 -12   0  265.47   20.30
  11  12   0  286.87   19.20
  11  12   0  274.07   19.20
   0 -13   0  183.28   13.40
   0  13   0  179.48   15.50
   0  13   0  188.58   14.30
  -1 -13   0  256.07   16.80
   1 -13   0  278.47   16.90
  -1  13   0  262.17   19.50
  -1  13   0  280.67   17.80
   1  13   0  253.07   17.00
   1  13   0  256.67   19.20
  -2 -13   0  195.68   14.10
   2 -13   0  195.88   14.10
   2  13   0  205.88   16.90
   2  13   0  223.98   14.80
  -2  13   0  223.38   15.60
  -3 -13   0   68.09    7.90
   3 -13   0   82.39    9.00
  -3  13   0   45.30    7.80
   3  13   0   78.99   10.70
   3  13   0   91.99    9.80
   4 -13   0  217.88   15.00
  -4 -13   0  212.68   14.90
  -4  13   0  226.88   16.00
   4  13   0  236.78   17.50
   4  13   0  204.18   14.90
   5 -13   0  128.39   11.20
  -5 -13   0   70.89    8.70
   5  13   0  110.79   10.90
  -5  13   0   51.29    8.10
   5  13   0   97.19   11.70
  -6 -13   0  106.79   10.90
  -6 -13   0   95.99   12.40
   6  13   0   91.29   10.10
   6  13   0   99.79   11.40
  -6  13   0  116.49   10.90
  -7 -13   0   67.49   10.20
  -7 -13   0   88.29    9.90
   7  13   0   62.79    9.90
  -7  13   0   72.69    9.50
   7  13   0   79.99    9.30
  -8 -13   0   75.49    9.40
  -8 -13   0   77.49   10.80
   8  13   0   86.69   10.10
   8  13   0   81.69   11.00
  -9 -13   0  101.09   12.50
  -9 -13   0   84.69   10.60
   9  13   0   60.09   10.10
   9  13   0   73.19    9.60
 -10 -13   0   82.99   12.20
 -10 -13   0   92.79   11.20
  10  13   0   66.09   10.50
   0 -14   0  206.48   14.80
   0  14   0  211.28   18.30
   0  14   0  221.68   16.60
   1 -14   0    3.50    4.80
  -1 -14   0   -0.70    4.30
   1  14   0    3.40    5.50
   1  14   0    2.40    7.30
  -1  14   0    7.40    6.40
   2 -14   0  185.88   13.70
  -2 -14   0  171.98   13.80
   2  14   0  177.58   16.00
  -2  14   0  209.98   15.50
   2  14   0  153.88   13.30
   3 -14   0    0.30    4.70
  -3 -14   0   -2.10    4.40
  -3  14   0    2.20    6.00
   3  14   0   -0.80    4.50
   3  14   0   -2.20    7.60
   4 -14   0  114.09   12.30
  -4 -14   0   65.79    8.80
   4  14   0  113.69   11.10
  -4  14   0   51.29    8.60
   4  14   0   98.39   12.50
  -5 -14   0   19.10    6.00
  -5  14   0    8.60    6.60
   5  14   0   29.60    6.80
   5  14   0   28.90    8.90
  -6 -14   0  129.89   12.80
   6  14   0  146.39   13.50
   6  14   0  157.88   15.00
  -6  14   0  158.38   13.60
  -7 -14   0   41.10    8.30
   7  14   0   41.60    9.40
   7  14   0   39.60    7.80
  -8 -14   0  146.39   14.10
   8  14   0  142.89   13.40
   0 -15   0   -2.60    4.50
   0  15   0    4.20    6.70
   1 -15   0   98.89   10.50
  -1 -15   0   99.39   10.60
   1  15   0   75.79   12.80
   1  15   0   67.89   10.50
  -1  15   0   78.29   10.90
  -2 -15   0   21.90    6.40
   2 -15   0   45.20    8.20
  -2  15   0   19.10    7.70
   2  15   0   42.80    8.30
   2  15   0   36.20   10.60
  -3 -15   0  128.19   12.40
   3  15   0  127.59   14.60
  -3  15   0  134.59   13.50
   3  15   0  110.59   12.40
  -4 -15   0   16.10    6.80
   4  15   0   23.40    9.40
  -4  15   0   25.50    7.80
   4  15   0   13.10    6.70
  19   0  -1  335.27   19.80
 -19   0   1  326.97   21.30
 -18   0   1   -5.30    4.80
  18   0  -1   -1.40    7.00
 -18   0   1    4.90    5.80
  18   0  -1    1.20    3.70
  17   0  -1  266.27   19.00
 -17   0   1  264.27   18.60
  17   0  -1  295.47   16.60
 -17   0   1  245.68   16.60
  16   0  -1   -3.30    5.30
 -16   0   1    3.20    4.60
  16   0  -1    4.20    3.20
 -16   0   1   -2.30    4.20
  15   0  -1  198.98   11.80
  15   0  -1  175.28   13.70
 -15   0   1  163.58   12.90
 -15   0   1  161.78   11.70
  14   0  -1   -0.20    2.60
 -14   0   1    0.20    3.60
  14   0  -1   -1.40    4.10
 -14   0   1    3.60    3.60
  13   0  -1  662.33   32.70
 -13   0   1  723.83   35.60
 -13   0   1  686.03   33.80
  13   0  -1  677.73   31.90
  12   0  -1   -2.90    3.10
 -12   0   1    1.70    2.80
 -12   0   1    1.50    2.80
  12   0  -1    0.60    1.90
 -11   0   1 1443.06   66.89
  11   0  -1 1646.74   72.69
  11   0  -1 1575.84   72.09
 -11   0   1 1524.75   68.39
  10   0  -1    3.80    2.60
  10   0  -1    2.90    1.80
 -10   0   1    1.00    2.20
 -10   0   1    0.30    2.40
  -9   0   1  999.00   43.30
   9   0  -1 1274.97   57.39
  -9   0   1  896.91   44.10
   9   0  -1 1270.87   57.09
   8   0  -1   -1.00    1.70
  -8   0   1   -0.60    1.80
   8   0  -1   -1.50    1.20
  -8   0   1    0.20    1.60
  -7   0   1 1090.89   50.99
  -7   0   1 1154.58   50.39
   7   0  -1  663.23   29.80
   7   0  -1  644.04   30.00
   6   0  -1    0.30    1.00
   6   0  -1   -0.40    1.20
  -6   0   1    0.10    1.20
  -6   0   1    3.00    1.70
  -5   0   1 3842.92  167.18
   5   0  -1 3340.67  151.08
   5   0  -1 3569.04  151.28
  -5   0   1 3800.52  167.68
   4   0  -1   -1.30    0.90
   4   0  -1   -1.60    1.10
  -4   0   1   -1.50    1.00
  -4   0   1   -2.70    1.00
   3   0  -1 2078.19   91.09
  -3   0   1 1643.94   71.09
   3   0  -1 2077.79   90.99
  -3   0   1 1593.34   71.39
  -2   0  -1    0.00    1.10
   2   0   1   -2.30    0.50
  -2   0  -1   -2.50    0.80
  -3   0  -1 9434.26  423.56
   3   0   1 8845.92  403.56
  -3   0  -1 9999.00  424.26
   3   0   1 9678.03  403.26
  -4   0  -1   -2.20    1.20
   4   0   1   -1.40    0.90
  -4   0  -1   -1.50    1.10
   4   0   1   -2.80    0.80
  -5   0  -1 2915.41  125.39
  -5   0  -1 2795.72  125.99
   5   0   1 2994.80  134.49
   5   0   1 3149.58  134.49
   6   0   1    0.90    1.10
  -6   0  -1   -0.70    1.60
   6   0   1    0.10    1.20
  -6   0  -1    0.00    1.30
   7   0   1  712.63   30.30
   7   0   1  612.94   30.20
  -7   0  -1  741.73   33.90
  -7   0  -1  735.73   34.80
  -8   0  -1   -0.40    2.00
   8   0   1    0.50    1.70
  -8   0  -1   -0.60    1.70
   8   0   1    0.50    1.30
  -9   0  -1  993.60   47.70
   9   0   1  934.61   43.90
  -9   0  -1 1045.80   46.70
   9   0   1  996.70   43.70
 -10   0  -1   -1.40    2.30
  10   0   1    0.70    1.80
  10   0   1   -1.30    2.40
 -10   0  -1    1.90    2.90
  11   0   1 1399.16   62.09
 -11   0  -1 1604.74   76.09
 -11   0  -1 1702.03   74.89
  11   0   1 1355.96   62.49
  12   0   1    1.30    2.10
 -12   0  -1    0.00    3.30
 -12   0  -1   -0.40    3.20
  12   0   1   -2.20    3.10
 -13   0  -1  721.33   35.40
 -13   0  -1  744.13   37.20
  13   0   1  653.73   31.10
  13   0   1  607.44   29.90
 -14   0  -1    2.80    4.10
 -14   0  -1    2.80    4.30
  14   0   1    0.00    2.70
  14   0   1    0.20    4.30
 -15   0  -1  197.08   14.20
  15   0   1  175.88   11.30
  15   0   1  192.28   13.90
 -15   0  -1  213.58   15.40
 -16   0  -1   -9.60    4.50
  16   0   1    3.40    3.70
  16   0   1   -6.10    5.30
 -16   0  -1   -2.50    4.60
 -17   0  -1  135.99   14.00
  17   0   1  130.99   10.80
 -17   0  -1  139.39   12.60
  17   0   1  155.28   13.50
  18   0   1    1.30    7.20
 -18   0  -1   -1.10    6.00
 -18   0  -1   -2.70    5.90
  18  -1  -1  144.09   11.60
  18  -1  -1  157.48   15.00
 -18  -1   1  132.89   14.30
 -18  -1   1  146.69   14.50
 -18   1   1  143.09   14.50
  18   1  -1  164.98   12.10
 -18   1   1  160.58   13.70
  18   1  -1  156.58   14.50
 -17  -1   1   97.29   11.40
 -17  -1   1  110.59   10.50
  17  -1  -1   74.09    7.50
  17  -1  -1   52.69    9.20
  17   1  -1   71.19    9.50
  17   1  -1   65.89    7.40
 -17   1   1   96.19   11.50
 -17   1   1  106.49   10.70
 -16  -1   1   93.09   10.80
 -16  -1   1   95.09    9.20
  16  -1  -1  150.38   12.70
  16  -1  -1  132.49    9.60
  16   1  -1  119.79    9.70
 -16   1   1   74.19    9.70
 -16   1   1  104.09    9.90
  16   1  -1  121.59   11.40
 -15  -1   1  138.09   12.40
  15  -1  -1  142.89   10.20
 -15  -1   1  155.58   11.60
  15  -1  -1  191.48   13.30
  15   1  -1  153.38   12.30
  15   1  -1  168.18   10.80
 -15   1   1  163.98   12.80
 -15   1   1  167.48   11.80
 -14  -1   1  183.68   11.60
  14  -1  -1  211.28   14.10
  14  -1  -1  206.88   12.10
 -14  -1   1  152.88   12.70
 -14   1   1  168.58   11.80
 -14   1   1  191.08   13.00
  14   1  -1  191.88   12.00
  14   1  -1  211.48   13.50
 -13  -1   1  349.07   19.70
 -13  -1   1  332.97   17.90
  13  -1  -1  411.96   21.60
  13  -1  -1  409.56   20.10
 -13   1   1  356.16   18.40
  13   1  -1  412.56   20.20
 -13   1   1  312.57   19.10
  13   1  -1  357.36   20.60
 -12  -1   1  624.84   30.00
 -12  -1   1  623.84   31.60
  12  -1  -1  588.74   28.60
  12  -1  -1  630.34   29.70
 -12   1   1  632.34   31.50
  12   1  -1  578.14   28.50
 -12   1   1  628.14   30.40
  12   1  -1  619.34   29.30
  11  -1  -1  142.69    9.70
 -11  -1   1   78.29    6.30
  11  -1  -1  126.99    8.10
 -11  -1   1   75.99    7.80
 -11   1   1   88.29    7.20
  11   1  -1  134.09    9.00
  11   1  -1  139.59    8.30
 -11   1   1   71.99    7.50
 -10  -1   1  664.73   30.90
 -10  -1   1  670.13   32.30
  10  -1  -1  589.04   28.20
  10  -1  -1  627.84   29.20
 -10   1   1  680.63   31.20
 -10   1   1  627.44   32.00
  10   1  -1  618.34   28.40
  10   1  -1  590.14   28.60
  -9  -1   1 2161.08   92.99
  -9  -1   1 2082.39   91.59
   9  -1  -1 1680.93   76.19
   9  -1  -1 1705.33   76.89
  -9   1   1 2003.50   92.59
   9   1  -1 1700.43   76.49
  -9   1   1 2014.70   91.79
   9   1  -1 1774.02   76.39
   8  -1  -1  177.78    8.80
   8  -1  -1  167.88    9.40
  -8  -1   1  224.88   12.60
  -8  -1   1  231.18   11.60
  -8   1   1  233.58   12.50
   8   1  -1  161.68    9.00
  -8   1   1  219.08   11.80
   8   1  -1  154.28    8.80
  -7  -1   1 1376.16   63.49
   7  -1  -1 1361.56   60.09
   7  -1  -1 1330.67   60.49
  -7  -1   1 1381.06   62.49
  -7   1   1 1479.65   63.39
  -7   1   1 1391.76   62.69
   7   1  -1 1343.37   60.09
   7   1  -1 1370.96   60.09
  -6  -1   1 1464.65   63.49
  -6  -1   1 1402.86   64.29
   6  -1  -1 1048.50   45.60
   6  -1  -1  992.30   45.20
   6   1  -1 1025.70   45.30
   6   1  -1  992.30   45.30
  -6   1   1 1448.96   63.79
  -6   1   1 1420.66   64.09
  -5  -1   1  797.12   35.10
   5  -1  -1  637.54   27.70
  -5  -1   1  798.52   35.80
   5  -1  -1  621.94   28.00
  -5   1   1  783.32   35.60
   5   1  -1  615.54   27.70
   5   1  -1  580.44   27.60
  -5   1   1  761.12   35.20
   4  -1  -1 4116.09  172.38
  -4  -1   1 3645.44  159.78
  -4  -1   1 3466.55  160.38
   4  -1  -1 3640.94  172.58
  -4   1   1 3727.73  159.98
   4   1  -1 4018.00  172.38
  -4   1   1 3798.72  160.28
   4   1  -1 4013.00  172.38
  -3  -1   1 2513.35  108.69
   3  -1  -1 1703.43   77.29
   3  -1  -1 1782.62   76.99
   3   1  -1 1735.23   76.99
  -3   1   1 2429.56  108.39
  -3   1   1 2488.95  108.39
   3   1  -1 1810.52   77.09
  -2  -1   1 2660.23  117.49
   2  -1  -1 2760.62  119.49
   2   1  -1 2703.03  119.39
  -2   1   1 2693.73  117.19
   2  -1   1 4306.57  190.28
   2  -1   1 4406.06  190.08
  -2  -1  -1 3870.01  161.78
  -2  -1  -1 3663.03  162.08
  -2   1  -1 3586.84  161.78
   3  -1   1 1524.45   65.99
   3  -1   1 1466.05   65.69
  -3  -1  -1 1990.90   86.19
  -3  -1  -1 1939.81   86.19
  -3  -1  -1 2028.80   86.79
   3   1   1 1511.15   65.39
  -3   1  -1 1925.31   86.69
  -3   1  -1 1950.01   86.39
   3   1   1 1493.25   65.69
  -4  -1  -1 2327.47   97.39
  -4  -1  -1 2300.97   96.69
   4  -1   1 2171.08   96.89
   4  -1   1 2183.18   96.59
   4   1   1 2258.67   96.69
   4   1   1 2210.78   96.39
  -4   1  -1 2017.20   97.09
  -4   1  -1 2166.28   96.79
  -5  -1  -1 1253.47   54.69
   5  -1   1 1608.44   65.09
   5  -1   1 1343.47   65.29
  -5  -1  -1 1241.98   53.89
  -5   1  -1 1194.78   53.99
  -5   1  -1 1160.88   54.49
   5   1   1 1427.96   64.79
   5   1   1 1523.15   65.19
   6  -1   1  359.76   18.90
  -6  -1  -1  391.96   17.60
  -6  -1  -1  344.07   16.50
   6  -1   1  459.55   18.70
   6   1   1  394.36   18.50
   6   1   1  396.46   18.70
  -6   1  -1  347.87   16.70
  -6   1  -1  309.17   17.10
   7  -1   1 1292.37   57.39
  -7  -1  -1 1255.17   57.49
   7  -1   1 1260.67   57.79
  -7  -1  -1 1369.06   58.69
   7   1   1 1308.27   57.49
  -7   1  -1 1230.38   57.69
  -7   1  -1 1295.87   58.49
   7   1   1 1303.07   57.39
  -8  -1  -1  743.63   35.30
  -8  -1  -1  746.23   34.10
   8  -1   1  617.74   29.20
   8  -1   1  635.34   29.80
   8   1   1  658.23   29.30
  -8   1  -1  730.93   34.30
   8   1   1  647.94   29.40
   9  -1   1  461.15   22.20
  -9  -1  -1  694.83   34.10
  -9  -1  -1  705.83   32.90
   9  -1   1  456.25   21.50
  -9   1  -1  674.93   33.00
   9   1   1  476.85   21.60
   9   1   1  426.16   21.50
  -9   1  -1  753.22   34.30
  10  -1   1  540.65   25.50
 -10  -1  -1  640.64   31.50
 -10  -1  -1  632.14   30.00
  10  -1   1  574.24   26.50
  10   1   1  527.45   25.70
 -10   1  -1  605.34   31.30
 -10   1  -1  649.54   30.30
  10   1   1  529.55   25.50
 -11  -1  -1    6.50    3.30
 -11  -1  -1    9.50    3.10
  11  -1   1   32.10    4.80
  11  -1   1   32.70    3.90
  11   1   1   27.90    4.30
 -11   1  -1   11.30    3.50
  11   1   1   39.90    4.20
 -11   1  -1   12.50    3.90
  12  -1   1  428.26   22.90
 -12  -1  -1  513.85   25.60
 -12  -1  -1  525.65   27.30
  12  -1   1  450.45   21.80
 -12   1  -1  535.95   26.00
  12   1   1  444.96   22.40
  12   1   1  452.55   21.90
 -12   1  -1  483.65   26.80
  13  -1   1  218.38   12.30
  13  -1   1  220.18   14.10
 -13  -1  -1  267.07   16.40
 -13  -1  -1  264.87   14.80
  13   1   1  202.98   13.20
 -13   1  -1  224.98   14.70
 -13   1  -1  237.38   16.00
  13   1   1  233.88   12.60
 -14  -1  -1  213.48   13.90
 -14  -1  -1  190.28   14.80
  14  -1   1  187.48   13.20
  14  -1   1  188.98   11.00
  14   1   1  161.88   10.80
  14   1   1  180.78   12.60
 -14   1  -1  233.88   14.20
 -14   1  -1  221.78   15.50
 -15  -1  -1  174.98   12.90
  15  -1   1  177.68   11.20
  15  -1   1  178.78   13.70
 -15  -1  -1  145.89   13.30
 -15   1  -1  183.18   12.90
  15   1   1  162.88   11.20
 -15   1  -1  170.28   13.80
  15   1   1  178.68   13.10
 -16  -1  -1  106.09   11.90
 -16  -1  -1  123.09   10.90
  16  -1   1  104.79    9.20
  16  -1   1  109.59   11.60
 -16   1  -1   93.09   11.40
 -16   1  -1  107.39   10.80
  16   1   1  116.99    9.60
  16   1   1  125.19   11.10
 -17  -1  -1   74.79   10.80
 -17  -1  -1   78.29    9.50
  17  -1   1   56.49    9.90
  17  -1   1   52.39    9.20
 -17   1  -1  106.09   11.10
  17   1   1   39.60    8.30
  17   1   1   60.99    7.20
 -17   1  -1   82.09   11.00
  18  -1   1   66.89   10.90
 -18  -1  -1   51.79   12.30
  18  -1   1   66.49   11.40
 -18  -1  -1   31.20    8.80
 -18   1  -1   52.09    9.30
  18   1   1   69.09    8.30
  18   1   1   82.49   10.80
  18  -2  -1  118.49   10.40
 -18  -2   1  176.78   15.50
  18  -2  -1  125.39   13.50
  18  -2  -1   99.69   12.60
 -18   2   1  160.18   14.20
  18   2  -1  122.29   10.80
  18   2  -1  121.19   12.50
  17  -2  -1   33.20    5.50
  17  -2  -1   20.30    7.80
 -17  -2   1   17.80    6.40
 -17   2   1   19.60    6.90
  17   2  -1   30.60    5.50
  17   2  -1   23.30    7.00
 -17   2   1   21.70    6.30
 -16  -2   1  230.48   17.40
  16  -2  -1  249.18   15.10
  16  -2  -1  305.57   18.80
 -16   2   1  266.07   16.60
 -16   2   1  258.97   17.70
  16   2  -1  250.17   16.90
  16   2  -1  248.98   15.10
  15  -2  -1   84.19   10.00
 -15  -2   1   95.39   10.50
 -15  -2   1  118.69    9.60
  15  -2  -1  106.79    8.30
 -15   2   1   89.99    9.20
 -15   2   1  111.89   11.00
  15   2  -1   96.49    8.40
  15   2  -1  106.59    9.60
  14  -2  -1  428.56   21.30
 -14  -2   1  380.96   20.40
 -14  -2   1  406.26   22.50
  14  -2  -1  387.96   23.00
 -14   2   1  391.56   22.00
 -14   2   1  377.36   21.00
  14   2  -1  425.06   21.30
  14   2  -1  421.26   22.20
  13  -2  -1   81.29    6.60
 -13  -2   1   39.20    5.30
  13  -2  -1   90.39    8.80
 -13  -2   1   39.50    6.30
  13   2  -1   83.99    7.90
 -13   2   1   53.29    6.90
  13   2  -1   82.99    7.00
 -13   2   1   48.70    6.10
 -12  -2   1  798.52   36.50
 -12  -2   1  756.12   38.20
  12  -2  -1  904.01   39.70
  12  -2  -1  918.61   41.10
  12   2  -1  782.92   39.90
 -12   2   1  751.92   36.90
  12   2  -1  824.32   39.70
 -12   2   1  797.12   38.00
  11  -2  -1   94.29    8.10
 -11  -2   1  127.39    8.20
 -11  -2   1  115.19    9.30
  11  -2  -1   80.99    6.30
 -11   2   1  148.29    9.80
  11   2  -1   96.59    6.60
  11   2  -1   97.19    7.30
 -11   2   1  118.39    8.70
  10  -2  -1  848.12   38.50
 -10  -2   1 1178.78   53.69
  10  -2  -1  852.51   39.50
 -10  -2   1 1141.49   51.89
 -10   2   1 1113.59   53.09
  10   2  -1  826.02   38.60
  10   2  -1  832.52   38.70
 -10   2   1 1159.88   52.49
   9  -2  -1   87.49    7.10
  -9  -2   1  115.49    6.90
   9  -2  -1   82.39    5.70
  -9   2   1  109.19    7.40
  -9   2   1  110.69    8.00
   9   2  -1   90.29    5.80
   9   2  -1   78.99    5.90
   8  -2  -1 2601.94  119.29
  -8  -2   1 3004.90  127.09
  -8  -2   1 2809.22  128.39
   8  -2  -1 2712.93  120.09
  -8   2   1 2797.42  127.99
   8   2  -1 2766.42  119.39
   8   2  -1 2771.12  118.59
   8   2  -1 2693.53  119.49
  -8   2   1 2939.01  127.59
  -7  -2   1   35.30    4.20
  -7  -2   1   42.00    3.50
   7  -2  -1   68.59    5.40
   7  -2  -1   72.19    4.50
   7   2  -1   65.89    3.80
  -7   2   1   38.80    4.10
   7   2  -1   61.89    4.60
   7   2  -1   66.39    4.50
   6  -2  -1 1166.68   49.40
  -6  -2   1  874.61   39.60
   6  -2  -1 1056.09   48.70
  -6  -2   1  845.32   38.40
  -6   2   1  846.42   38.90
   6   2  -1 1071.49   48.80
  -6   2   1  872.81   39.20
   6   2  -1 1118.09   48.20
   6   2  -1 1054.09   48.60
  -5  -2   1   39.30    4.00
  -5  -2   1   43.30    2.90
   5  -2  -1   26.60    3.00
   5  -2  -1   21.40    2.20
   5   2  -1   15.90    2.00
   5   2  -1   24.70    1.90
  -5   2   1   42.80    3.40
   5   2  -1   22.00    2.30
  -5   2   1   41.20    3.40
  -4  -2   1 1170.78   49.10
  -4  -2   1 1055.99   49.99
   4  -2  -1  932.61   45.10
   4  -2  -1  946.41   45.60
   4   2  -1 1045.20   45.30
   4   2  -1 1032.70   45.20
  -4   2   1 1066.09   49.60
   4   2  -1 1127.29   45.10
  -4   2   1 1161.18   49.60
  -3  -2   1 1745.63   75.09
   3  -2  -1 1501.05   69.49
  -3  -2   1 1634.94   75.59
   3  -2  -1 1554.94   69.59
   3   2  -1 1614.14   69.49
   3   2  -1 1686.83   69.49
  -3   2   1 1753.72   74.99
  -3   2   1 1698.63   74.89
   3   2  -1 1548.25   69.49
   2  -2  -1 2591.74  119.49
  -2  -2   1 2551.44  112.69
  -2  -2   1 2719.53  113.19
  -2   2   1 2605.54  112.69
   2   2  -1 2660.13  119.49
   2   2  -1 2826.72  119.59
  -2   2   1 2427.86  112.99
  -2   2   1 2533.15  112.69
  -2   2   1 2613.04  112.69
   2   2  -1 2847.81  119.49
  -1  -2   1 2714.33  117.59
  -1  -2   1 2728.63  117.29
   1  -2  -1 2608.84  117.79
  -1   2   1 2762.32  117.39
  -1   2   1 2743.13  117.49
  -1   2   1 2469.65  117.29
   1   2  -1 2774.02  117.69
   0  -2   1 4303.47  197.18
   0  -2  -1 4671.53  201.38
   0   2   1 4293.27  196.88
   0   2   1 4692.73  197.18
   0   2   1 4779.22  197.18
   0   2  -1 4552.54  201.18
  -1  -2  -1 1808.42   81.59
   1  -2   1 1689.93   73.59
  -1  -2  -1 1824.52   81.49
   1   2   1 1705.33   73.49
   1   2   1 1668.03   72.99
  -1   2  -1 1861.51   81.49
   1   2   1 1618.24   73.39
  -1   2  -1 1936.01   81.59
   2  -2   1 4045.30  184.18
  -2  -2  -1 4476.95  196.58
  -2  -2  -1 4844.62  196.58
   2  -2   1 4092.29  184.78
   2  -2   1 4321.77  184.78
  -2  -2  -1 4383.56  196.78
   2   2   1 4200.48  183.78
   2   2   1 4453.65  184.48
   2   2   1 3937.61  184.38
  -2   2  -1 4219.28  196.28
   2   2   1 4514.65  183.88
  -2   2  -1 4585.34  196.48
   3  -2   1  995.90   46.50
  -3  -2  -1 1050.09   51.19
   3  -2   1 1055.49   47.20
  -3  -2  -1 1142.69   50.89
  -3  -2  -1 1189.58   50.59
   3  -2   1 1035.00   47.20
   3   2   1 1038.90   46.20
   3   2   1 1046.10   46.20
   3   2   1 1115.89   46.80
  -3   2  -1 1140.19   50.89
   3   2   1 1104.09   46.70
  -3   2  -1 1211.28   50.59
  -4  -2  -1  762.82   33.10
   4  -2   1  778.32   35.40
  -4  -2  -1  679.33   32.30
   4  -2   1  707.03   35.20
   4  -2   1  845.52   34.70
  -4  -2  -1  721.93   32.10
   4   2   1  745.03   34.70
   4   2   1  757.92   34.70
  -4   2  -1  743.13   32.50
   4   2   1  815.32   34.40
  -4   2  -1  692.43   31.90
   4   2   1  791.72   34.30
   5  -2   1  252.97   10.60
   5  -2   1  204.28   11.40
  -5  -2  -1  247.88   12.60
  -5  -2  -1  242.78   11.60
   5  -2   1  190.58   11.10
   5   2   1  222.78   10.50
  -5   2  -1  224.88   11.90
   5   2   1  220.48   10.40
   5   2   1  210.58   10.20
  -5   2  -1  246.38   11.10
   5   2   1  225.28   10.40
  -6  -2  -1 2142.59   95.69
   6  -2   1 2428.16  104.59
  -6  -2  -1 2121.19   94.49
   6  -2   1 2333.07  105.29
   6   2   1 2253.37  104.79
   6   2   1 2517.65  104.59
  -6   2  -1 2204.78   93.89
  -6   2  -1 2140.79   94.89
   6   2   1 2319.47  104.29
   6   2   1 2444.96  104.39
  -6   2  -1 2108.89   95.49
   6   2   1 2368.96  104.39
   7  -2   1 1045.80   50.19
  -7  -2  -1 1054.59   50.09
  -7  -2  -1 1139.49   48.90
   7  -2   1 1160.38   49.50
   7   2   1 1082.09   49.30
  -7   2  -1 1052.39   49.80
  -7   2  -1 1105.69   49.30
   7   2   1 1125.99   49.60
   7   2   1 1183.88   49.10
   7   2   1 1068.89   49.70
   7   2   1 1081.09   49.00
  -8  -2  -1 2019.10   90.19
   8  -2   1 1846.22   79.39
  -8  -2  -1 1829.92   91.29
   8  -2   1 1725.83   78.39
  -8   2  -1 2123.79   90.69
   8   2   1 1761.22   78.69
   8   2   1 1757.92   78.29
  -8   2  -1 2168.78   91.59
   9  -2   1  347.57   18.10
  -9  -2  -1  476.15   21.90
  -9  -2  -1  423.66   23.20
   9  -2   1  336.17   17.00
  -9   2  -1  452.95   22.30
   9   2   1  362.96   17.40
  -9   2  -1  462.65   23.20
   9   2   1  366.66   17.10
  10  -2   1  342.67   18.40
 -10  -2  -1  533.75   27.20
 -10  -2  -1  553.64   25.70
  10  -2   1  337.17   17.10
  10   2   1  376.16   17.60
 -10   2  -1  502.35   26.90
 -10   2  -1  546.55   26.20
  10   2   1  343.87   17.20
 -11  -2  -1    4.40    2.90
 -11  -2  -1    3.60    3.10
  11  -2   1    3.70    3.50
  11  -2   1    0.40    2.00
  11   2   1    2.40    2.20
 -11   2  -1    8.20    3.70
  11   2   1    3.40    2.40
 -11   2  -1    5.90    3.30
  12  -2   1  461.95   25.60
  12  -2   1  519.65   24.30
 -12  -2  -1  455.65   26.70
 -12  -2  -1  549.74   25.50
 -12   2  -1  502.15   25.90
  12   2   1  525.05   24.60
  12   2   1  487.55   24.40
 -12   2  -1  536.55   27.10
  13  -2   1    0.60    2.40
 -13  -2  -1   -1.40    3.60
  13  -2   1   -4.80    4.10
 -13  -2  -1    3.20    3.70
 -13   2  -1   -1.80    3.60
 -13   2  -1    3.70    4.00
  13   2   1    5.10    3.60
  13   2   1    0.80    2.50
  14  -2   1  445.86   24.10
 -14  -2  -1  403.76   22.00
 -14  -2  -1  410.46   24.10
  14  -2   1  427.46   21.70
  14   2   1  408.96   22.50
 -14   2  -1  419.66   24.30
  14   2   1  436.96   22.00
 -14   2  -1  443.96   23.20
 -15  -2  -1   69.09    9.80
  15  -2   1   60.89    6.40
  15  -2   1   58.69    8.60
 -15  -2  -1   82.09    8.40
  15  -2   1   58.59    8.90
  15   2   1   46.80    5.90
 -15   2  -1   84.19    9.30
  15   2   1   46.40    6.90
  16  -2   1  292.97   19.80
  16  -2   1  297.17   19.60
  16  -2   1  262.87   16.70
 -16  -2  -1  236.78   18.10
  16   2   1  267.37   17.80
  16   2   1  277.97   16.10
 -16   2  -1  253.17   16.80
 -17  -2  -1    4.80    5.50
  17  -2   1   -0.60    6.80
  17  -2   1   10.50    6.70
  17   2   1    0.50    5.80
  17   2   1    5.50    4.20
 -17   2  -1    3.70    6.50
  18  -2   1   75.89   12.30
  18  -2   1   89.89   12.50
 -18  -2  -1  101.69   13.60
  18   2   1   95.59    9.70
 -18   2  -1  113.29   12.50
  18   2   1   81.69   10.70
 -18  -3   1   66.69   10.50
  18  -3  -1   34.10    9.10
  18  -3  -1   40.10    6.80
  18  -3  -1   45.80   10.60
  18   3  -1   46.20    8.80
  18   3  -1   48.40    6.90
 -18   3   1   52.69    9.00
 -17  -3   1  252.37   18.60
  17  -3  -1  263.97   19.30
  17  -3  -1  277.47   16.40
  17  -3  -1  272.17   19.60
  17   3  -1  281.97   18.70
  17   3  -1  261.47   16.40
 -17   3   1  254.97   17.50
  16  -3  -1   17.30    4.40
  16  -3  -1   18.60    6.40
 -16  -3   1   24.00    7.00
  16  -3  -1   25.60    7.70
  16   3  -1   16.30    4.50
  16   3  -1   13.80    5.90
 -16   3   1   27.60    6.80
  15  -3  -1  281.07   18.50
 -15  -3   1  299.87   19.40
  15  -3  -1  302.37   18.40
  15  -3  -1  246.78   15.30
  15   3  -1  276.87   17.10
  15   3  -1  290.97   16.10
 -15   3   1  303.07   18.20
  14  -3  -1   33.50    6.90
 -14  -3   1   30.80    6.20
  14  -3  -1   24.30    4.30
  14  -3  -1   22.90    5.80
 -14   3   1   41.30    6.40
  14   3  -1   26.10    4.50
  14   3  -1   32.70    5.60
 -13  -3   1  358.86   18.00
 -13  -3   1  322.27   19.80
  13  -3  -1  378.36   18.70
  13  -3  -1  366.56   20.80
  13   3  -1  353.26   18.80
 -13   3   1  336.27   18.70
  13   3  -1  349.17   19.20
 -13   3   1  336.37   19.50
 -12  -3   1  640.54   32.10
  12  -3  -1  621.24   29.90
  12  -3  -1  532.15   27.70
 -12  -3   1  643.84   30.00
  12   3  -1  625.14   28.40
 -12   3   1  614.44   31.50
  12   3  -1  573.54   28.40
 -12   3   1  611.74   30.70
  11  -3  -1  909.11   41.10
 -11  -3   1  828.42   37.60
 -11  -3   1  723.73   39.20
  11  -3  -1  817.82   39.40
  11   3  -1  841.82   39.70
 -11   3   1  895.51   39.50
  11   3  -1  869.21   39.80
 -11   3   1  805.52   38.40
 -10  -3   1  924.11   45.10
 -10  -3   1  956.60   43.30
  10  -3  -1 1112.69   48.20
  10  -3  -1 1046.10   49.40
 -10   3   1  933.51   44.10
 -10   3   1  992.90   44.90
  10   3  -1 1054.19   48.40
  10   3  -1 1025.60   48.20
  -9  -3   1  648.74   28.70
   9  -3  -1  777.52   37.30
   9  -3  -1  855.61   36.40
  -9  -3   1  564.14   30.20
   9   3  -1  738.93   36.20
   9   3  -1  785.72   36.40
  -9   3   1  645.54   29.50
  -9   3   1  622.14   30.00
  -8  -3   1   18.00    2.40
   8  -3  -1   21.20    3.40
  -8  -3   1   18.20    3.50
   8  -3  -1   14.10    2.50
   8  -3  -1   18.10    3.70
  -8   3   1   11.70    2.50
  -8   3   1   10.40    2.80
   8   3  -1   17.00    2.60
   8   3  -1   23.80    2.40
   8   3  -1   19.40    2.80
   7  -3  -1  973.00   48.30
   7  -3  -1 1134.99   49.40
  -7  -3   1 1141.99   52.19
   7  -3  -1 1100.59   49.10
   7   3  -1 1196.48   48.10
  -7   3   1 1270.47   51.89
  -7   3   1 1100.99   52.89
   7   3  -1 1045.20   48.30
   7   3  -1 1023.90   48.50
   6  -3  -1   99.19    7.10
  -6  -3   1  129.79    8.30
  -6  -3   1  137.99    6.90
   6  -3  -1  122.09    6.40
   6  -3  -1  108.69    6.70
  -6   3   1  136.39    6.80
   6   3  -1  120.89    6.00
   6   3  -1  104.79    6.30
   6   3  -1  102.59    6.20
  -6   3   1  138.69    6.90
  -6   3   1  127.19    7.60
  -5  -3   1 1778.32   72.59
  -5  -3   1 1732.33   74.09
   5  -3  -1 1314.27   58.39
   5  -3  -1 1339.67   57.69
   5  -3  -1 1282.97   57.99
  -5  -3   1 1627.14   73.19
   5   3  -1 1232.28   57.59
  -5   3   1 1627.34   72.69
  -5   3   1 1586.44   72.69
   5   3  -1 1286.67   57.49
   5   3  -1 1340.07   57.59
  -5   3   1 1620.04   73.69
  -5   3   1 1601.44   73.29
  -4  -3   1 1190.88   49.80
   4  -3  -1 1226.18   55.99
   4  -3  -1 1304.07   55.49
   4  -3  -1 1197.08   55.59
   4   3  -1 1207.08   55.39
  -4   3   1 1061.39   49.40
   4   3  -1 1362.96   55.39
  -4   3   1 1072.69   49.00
   4   3  -1 1203.78   55.29
  -4   3   1 1114.99   48.80
  -4   3   1 1066.69   48.70
   3  -3  -1 3022.00  137.09
  -3  -3   1 3497.55  155.98
  -3  -3   1 3717.93  156.68
   3  -3  -1 2989.60  137.09
   3  -3  -1 3128.39  137.59
   3   3  -1 3276.77  137.09
  -3   3   1 3577.14  155.98
  -3   3   1 3529.05  155.88
   3   3  -1 3282.17  137.09
  -3   3   1 3561.14  155.88
   3   3  -1 3078.49  137.09
  -3   3   1 3503.15  156.38
   2  -3  -1 1304.97   58.79
  -2  -3   1 1099.09   49.00
   2  -3  -1 1249.47   58.69
  -2  -3   1 1087.29   48.50
  -2   3   1 1062.69   48.60
  -2   3   1 1135.29   48.40
   2   3  -1 1417.16   58.89
   2   3  -1 1355.26   58.79
  -2   3   1 1073.69   48.50
   2   3  -1 1315.57   58.79
  -2   3   1 1095.69   48.90
  -1  -3   1  917.21   38.00
   1  -3  -1  616.94   25.50
  -1  -3   1  848.22   37.60
   1  -3  -1  540.75   25.70
  -1   3   1  817.52   37.70
   1   3  -1  534.65   25.50
  -1   3   1  862.41   37.70
  -1   3   1  827.32   37.70
  -1   3   1  792.62   37.30
   1   3  -1  540.85   25.60
   1   3  -1  587.04   25.60
   0  -3   1  378.26   17.90
   0  -3  -1  287.57   13.70
   0  -3   1  387.46   18.20
   0   3   1  406.46   18.10
   0   3   1  393.36   17.90
   0   3  -1  307.47   13.80
   0   3  -1  287.47   13.90
  -1  -3  -1 1874.71   78.69
   1  -3   1 1594.34   66.29
   1  -3   1 1424.46   66.49
  -1   3  -1 1640.24   78.29
  -1   3  -1 1748.82   78.09
   1   3   1 1563.74   66.39
  -1   3  -1 1871.81   78.69
   1   3   1 1346.17   66.29
   1   3   1 1584.74   66.09
   2  -3   1 2313.67   98.99
   2  -3   1 2268.07   98.69
  -2  -3  -1 2202.58   92.99
   2  -3   1 2238.08   98.09
  -2  -3  -1 2140.19   92.89
  -2   3  -1 2231.28   92.59
   2   3   1 2217.18   97.89
   2   3   1 2274.57   98.39
   2   3   1 2116.29   98.39
  -2   3  -1 2075.29   93.09
  -2   3  -1 1885.91   92.49
  -3  -3  -1 3039.60  125.19
   3  -3   1 3201.08  136.89
   3  -3   1 3082.19  136.19
  -3  -3  -1 2869.91  125.49
  -3  -3  -1 2551.24  125.69
   3  -3   1 3104.29  137.09
   3   3   1 3064.49  136.49
  -3   3  -1 2909.81  125.39
  -3   3  -1 2921.81  125.19
   3   3   1 3313.27  135.99
   3   3   1 2950.80  135.89
   3   3   1 3085.49  136.49
   4  -3   1  469.85   21.00
  -4  -3  -1  284.17   14.70
   4  -3   1  468.45   22.00
  -4  -3  -1  302.67   14.20
   4  -3   1  468.85   21.80
  -4  -3  -1  317.47   13.70
   4   3   1  458.15   20.80
   4   3   1  465.55   21.20
  -4   3  -1  286.67   14.20
   4   3   1  446.16   20.70
   4   3   1  456.55   21.20
  -4   3  -1  284.67   13.70
   5  -3   1 1948.21   90.89
  -5  -3  -1 2332.37  101.49
   5  -3   1 1999.80   90.99
  -5  -3  -1 2190.38  102.49
  -5  -3  -1 2188.18  101.79
   5  -3   1 2079.09   90.09
   5   3   1 2084.89   90.09
   5   3   1 2092.49   89.89
   5   3   1 2145.39   90.19
   5   3   1 1971.80   89.69
  -5   3  -1 2234.28  101.99
  -5   3  -1 2592.64  101.39
   6  -3   1  360.76   18.40
  -6  -3  -1  551.24   24.80
  -6  -3  -1  476.85   25.50
  -6  -3  -1  553.44   24.40
   6  -3   1  393.06   17.50
   6  -3   1  397.56   18.70
   6   3   1  382.96   17.40
  -6   3  -1  526.05   24.00
   6   3   1  345.07   17.00
   6   3   1  387.06   17.30
   6   3   1  346.67   17.30
  -6   3  -1  553.84   25.00
   7  -3   1 1083.99   49.30
  -7  -3  -1 1127.79   53.99
   7  -3   1 1082.29   49.20
   7  -3   1 1002.00   48.00
  -7  -3  -1 1188.48   52.59
   7   3   1 1039.80   47.80
  -7   3  -1 1190.68   51.99
   7   3   1 1055.49   48.40
   7   3   1 1022.80   47.80
  -7   3  -1 1199.98   53.29
   7   3   1 1086.69   47.90
   7   3   1 1229.48   48.20
  -8  -3  -1   53.79    6.10
  -8  -3  -1   90.19    5.50
   8  -3   1  145.69    9.00
   8  -3   1  122.29    7.30
   8  -3   1  122.69    8.70
   8   3   1  132.69    7.30
  -8   3  -1   87.09    6.10
   8   3   1  138.39    7.60
   8   3   1  140.09    7.60
   8   3   1  131.19    7.80
   9  -3   1  942.31   42.40
  -9  -3  -1  784.62   38.30
  -9  -3  -1  794.12   36.60
   9  -3   1  978.30   44.10
   9  -3   1  945.21   43.70
   9   3   1  897.31   42.20
   9   3   1  914.91   42.70
  -9   3  -1  807.92   37.30
 -10  -3  -1  632.04   29.60
  10  -3   1  507.85   26.80
  10  -3   1  524.05   25.20
 -10  -3  -1  638.44   31.60
  10  -3   1  555.34   26.70
  10   3   1  546.95   25.60
 -10   3  -1  616.84   30.40
  10   3   1  534.75   25.10
  11  -3   1  833.92   40.00
  11  -3   1  812.12   38.00
 -11  -3  -1  964.30   46.60
 -11  -3  -1  969.50   44.50
  11  -3   1  848.62   39.60
  11   3   1  762.12   37.80
 -11   3  -1  961.10   45.30
  11   3   1  865.01   38.50
  12  -3   1  390.96   19.80
  12  -3   1  390.86   22.00
  12  -3   1  403.16   21.90
 -12  -3  -1  428.66   21.50
 -12  -3  -1  420.66   23.60
 -12   3  -1  423.46   22.50
  12   3   1  389.56   20.00
  12   3   1  415.36   20.30
  13  -3   1  285.57   15.80
  13  -3   1  328.87   18.90
  13  -3   1  285.37   18.30
 -13  -3  -1  364.46   19.40
 -13  -3  -1  371.56   21.50
 -13   3  -1  352.66   20.10
  13   3   1  305.77   16.40
  13   3   1  300.27   16.30
 -14  -3  -1  133.99   12.10
  14  -3   1  179.78   13.90
  14  -3   1  161.78   10.50
  14  -3   1  158.58   13.60
  14   3   1  157.58   11.40
 -14   3  -1  132.79   11.30
  14   3   1  161.38   10.70
  15  -3   1  256.07   14.90
  15  -3   1  259.37   17.80
 -15  -3  -1  269.27   18.60
  15  -3   1  241.18   18.00
  15   3   1  242.48   15.80
 -15   3  -1  273.97   17.60
  15   3   1  257.77   15.10
  16  -3   1   87.19   11.30
 -16  -3  -1   60.69    9.70
  16  -3   1   78.09   10.60
 -16   3  -1   64.19    9.10
  16   3   1   74.09    7.70
  16   3   1   90.79    9.50
  17  -3   1  230.48   18.80
 -17  -3  -1  253.47   19.00
  17  -3   1  200.78   17.80
  17   3   1  231.58   16.70
  17   3   1  234.78   14.80
 -17   3  -1  241.38   18.00
  18  -3   1   38.80    9.70
  18  -3   1   34.70   10.20
 -18  -3  -1   14.90    8.40
 -18   3  -1   19.00    8.10
  18   3   1   21.90    8.30
  18   3   1   29.60    6.30
  18  -4  -1   81.59   13.40
 -18  -4   1   58.69   10.80
  18  -4  -1   67.99   11.10
  18   4  -1   66.29    8.40
 -18   4   1   74.09   10.20
  18   4  -1   78.79   10.60
  17  -4  -1  131.39   14.40
  17  -4  -1  135.19   11.60
 -17  -4   1  168.38   15.40
  17  -4  -1  155.48   14.50
 -17   4   1  172.48   14.40
  17   4  -1  140.09   12.90
  17   4  -1  150.08   11.40
  16  -4  -1   99.69   11.10
 -16  -4   1   68.39   10.00
  16  -4  -1   82.99   11.70
  16  -4  -1   91.69    8.70
  16   4  -1   96.39    9.10
 -16   4   1   60.29    8.40
  16   4  -1   98.09   10.20
 -15  -4   1  468.05   26.10
  15  -4  -1  341.47   21.60
  15  -4  -1  345.37   19.20
  15  -4  -1  362.76   22.40
 -15   4   1  427.86   24.50
  15   4  -1  386.26   19.90
  15   4  -1  355.96   20.30
  14  -4  -1   81.99    9.70
  14  -4  -1   73.69    7.00
  14  -4  -1   77.89    9.00
 -14  -4   1  127.59   11.60
 -14   4   1  154.78   11.40
  14   4  -1   80.39    8.00
  14   4  -1   72.59    7.20
  13  -4  -1  356.36   21.20
 -13  -4   1  396.36   22.20
  13  -4  -1  354.56   20.30
  13  -4  -1  372.06   18.80
  13   4  -1  344.27   19.10
 -13   4   1  368.66   20.70
  13   4  -1  365.86   19.00
  12  -4  -1  225.68   15.50
  12  -4  -1  257.47   13.30
  12  -4  -1  246.98   15.00
 -12  -4   1  302.37   17.60
  12   4  -1  222.58   13.30
 -12   4   1  271.47   16.20
  12   4  -1  244.08   13.90
  11  -4  -1  726.73   34.20
 -11  -4   1  770.42   39.00
  11  -4  -1  755.32   35.90
  11  -4  -1  698.23   35.20
 -11   4   1  827.72   38.00
  11   4  -1  739.33   34.30
  11   4  -1  729.63   34.40
  10  -4  -1  297.87   16.10
 -10  -4   1  244.08   12.30
  10  -4  -1  288.97   16.60
  10  -4  -1  289.97   14.90
 -10   4   1  221.58   13.10
  10   4  -1  292.67   15.10
  10   4  -1  279.37   15.10
   9  -4  -1  861.91   38.40
   9  -4  -1  785.52   39.10
  -9  -4   1  830.12   38.70
  -9  -4   1  808.02   36.50
   9  -4  -1  869.11   39.80
   9   4  -1  838.22   38.30
  -9   4   1  773.52   37.40
   9   4  -1  825.52   38.60
   8  -4  -1  176.68   10.60
   8  -4  -1  193.78   11.50
  -8  -4   1   89.39    7.40
  -8  -4   1   90.49    5.50
   8  -4  -1  178.28    9.90
   8   4  -1  190.38    9.60
   8   4  -1  173.78    9.90
   8   4  -1  195.28   10.30
  -8   4   1   89.39    6.40
   7  -4  -1 1030.00   48.50
   7  -4  -1 1081.09   49.20
   7  -4  -1 1162.88   49.90
  -7  -4   1 1283.77   55.19
  -7  -4   1 1227.48   57.09
  -7   4   1 1225.08   56.09
  -7   4   1 1274.37   55.19
  -7   4   1 1197.78   56.59
   7   4  -1 1074.09   48.30
   7   4  -1 1089.19   48.80
   7   4  -1 1049.00   48.40
  -6  -4   1  406.56   21.60
  -6  -4   1  433.36   19.70
   6  -4  -1  325.87   17.50
  -6  -4   1  434.96   20.70
   6  -4  -1  351.36   17.00
   6  -4  -1  354.16   16.50
  -6   4   1  421.36   20.70
   6   4  -1  333.87   16.30
   6   4  -1  326.37   16.40
  -6   4   1  429.16   21.40
   6   4  -1  362.66   16.40
  -6   4   1  460.25   20.20
  -6   4   1  453.15   20.10
   5  -4  -1 3105.19  140.49
   5  -4  -1 3216.58  141.09
   5  -4  -1 3260.67  140.19
  -5  -4   1 3012.70  132.59
  -5  -4   1 3175.88  130.89
  -5  -4   1 2870.61  131.59
  -5   4   1 2948.30  131.59
   5   4  -1 3124.79  140.19
  -5   4   1 3069.49  132.29
  -5   4   1 2989.70  131.29
   5   4  -1 3371.96  140.19
   5   4  -1 3085.09  140.09
  -5   4   1 2884.51  131.19
   4  -4  -1 2612.74  116.39
   4  -4  -1 2732.33  115.69
  -4  -4   1 2497.95  121.19
  -4  -4   1 2706.03  120.69
   4  -4  -1 2774.92  115.89
  -4   4   1 2925.41  120.49
  -4   4   1 2770.72  120.59
  -4   4   1 2687.23  121.19
   4   4  -1 2501.75  115.59
   4   4  -1 2530.55  115.59
  -4   4   1 2863.91  120.49
  -3  -4   1 1286.37   58.39
  -3  -4   1 1298.77   57.79
   3  -4  -1 1560.44   67.09
   3  -4  -1 1406.16   66.99
   3  -4  -1 1500.25   67.69
   3   4  -1 1549.45   67.09
  -3   4   1 1426.46   57.69
   3   4  -1 1579.24   67.09
   3   4  -1 1478.95   66.99
  -3   4   1 1249.57   57.59
  -3   4   1 1224.18   57.59
  -3   4   1 1308.47   58.29
  -2  -4   1  284.97   14.30
   2  -4  -1  211.78   10.70
  -2  -4   1  331.47   15.00
  -2   4   1  304.47   14.40
   2   4  -1  231.28   10.90
  -2   4   1  299.47   14.70
   2   4  -1  220.18   10.80
   2   4  -1  204.88   10.90
  -2   4   1  285.47   14.30
  -2   4   1  290.47   14.00
  -1  -4   1 1822.12   80.59
   1  -4  -1 1937.51   84.79
  -1  -4   1 1840.42   80.89
   1  -4  -1 1991.60   85.19
  -1   4   1 1943.61   80.69
  -1   4   1 1745.43   80.69
  -1   4   1 1753.82   80.59
  -1   4   1 1839.12   79.99
   1   4  -1 1781.32   84.89
   1   4  -1 1839.32   84.89
   1   4  -1 2084.39   85.19
   0  -4   1   44.10    3.40
   0  -4   1   40.50    3.60
   0  -4  -1  104.79    6.30
   0   4   1   47.20    3.50
   0   4  -1  124.49    6.50
   0   4   1   50.89    2.80
   0   4  -1  117.79    6.40
   0   4   1   45.30    3.60
   0   4  -1  124.19    6.80
  -1  -4  -1 2654.13  119.19
  -1  -4  -1 2410.26  118.89
   1  -4   1 2197.78   98.19
   1  -4   1 2207.58   96.59
   1  -4   1 2039.00   96.69
   1   4   1 2290.77   96.79
  -1   4  -1 2708.03  118.99
  -1   4  -1 2952.70  118.49
   1   4   1 2322.57   96.69
  -1   4  -1 2750.62  119.19
   1   4   1 2098.09   96.39
  -1   4  -1 2765.42  118.99
  -2  -4  -1  473.85   21.40
   2  -4   1  634.34   32.00
   2  -4   1  737.33   31.30
   2  -4   1  720.73   31.80
  -2  -4  -1  435.16   21.30
   2   4   1  678.93   31.50
   2   4   1  675.23   31.40
  -2   4  -1  471.95   21.10
   2   4   1  691.43   31.10
  -2   4  -1  438.56   21.50
  -2   4  -1  450.15   20.80
   3  -4   1  815.62   38.40
  -3  -4  -1 1300.27   51.89
   3  -4   1  877.71   38.90
  -3  -4  -1 1059.59   51.29
   3  -4   1  904.61   37.90
  -3   4  -1 1122.19   51.09
  -3   4  -1 1108.49   51.09
   3   4   1  772.62   37.50
   3   4   1  817.32   38.00
   3   4   1  880.11   38.20
   4  -4   1 2494.35  118.19
   4  -4   1 2666.93  119.39
  -4  -4  -1 2738.13  125.49
   4  -4   1 2673.63  119.09
  -4  -4  -1 2708.73  124.99
  -4  -4  -1 2880.81  124.09
   4   4   1 2802.92  118.69
  -4   4  -1 2858.01  125.39
  -4   4  -1 2753.52  124.89
   4   4   1 2844.42  118.09
   4   4   1 2667.93  118.09
   4   4   1 2711.63  118.59
  -4   4  -1 3090.29  124.69
  -5  -4  -1 1346.67   56.59
   5  -4   1 1160.48   52.99
   5  -4   1 1193.88   52.09
  -5  -4  -1 1327.67   58.09
  -5  -4  -1 1200.18   57.29
   5  -4   1 1099.59   53.19
  -5   4  -1 1239.18   57.29
   5   4   1 1135.49   51.79
  -5   4  -1 1277.97   56.79
   5   4   1 1205.08   52.39
   5   4   1 1172.78   52.39
   5   4   1 1208.08   51.89
  -6  -4  -1 1013.20   51.29
  -6  -4  -1 1190.78   49.99
  -6  -4  -1 1136.79   50.79
   6  -4   1  866.01   40.20
   6  -4   1  890.61   38.80
   6  -4   1  809.22   39.80
   6   4   1  903.51   38.70
   6   4   1  906.61   39.00
  -6   4  -1 1146.59   49.99
   6   4   1  861.71   38.50
  -6   4  -1 1125.09   50.79
   6   4   1  787.42   38.80
   7  -4   1  606.24   28.80
   7  -4   1  583.74   27.30
   7  -4   1  597.44   28.60
  -7  -4  -1  592.14   29.70
  -7  -4  -1  715.53   31.20
  -7  -4  -1  671.93   29.20
  -7   4  -1  644.14   30.10
   7   4   1  559.94   27.20
  -7   4  -1  587.74   28.80
   7   4   1  590.04   27.00
   7   4   1  623.74   27.40
  -8  -4  -1  285.87   13.70
   8  -4   1  378.26   19.60
   8  -4   1  412.66   20.10
   8  -4   1  376.16   18.20
  -8  -4  -1  259.97   15.40
   8   4   1  390.96   18.10
   8   4   1  374.26   18.00
   8   4   1  375.76   18.70
   8   4   1  357.16   18.00
  -8   4  -1  271.87   14.50
   9  -4   1  755.92   36.60
  -9  -4  -1  665.33   30.70
   9  -4   1  806.92   37.00
   9  -4   1  746.33   35.00
  -9  -4  -1  648.94   32.70
  -9   4  -1  676.23   31.70
   9   4   1  752.52   34.80
   9   4   1  753.02   35.50
 -10  -4  -1  488.35   22.20
  10  -4   1  531.85   28.20
  10  -4   1  616.94   26.80
  10  -4   1  581.54   28.80
 -10  -4  -1  423.66   24.20
  10   4   1  540.25   26.40
 -10   4  -1  451.45   23.00
  10   4   1  549.54   27.00
 -11  -4  -1  346.17   20.30
  11  -4   1  443.56   20.70
  11  -4   1  391.56   22.70
  11  -4   1  407.66   22.50
 -11   4  -1  359.76   18.80
  11   4   1  398.16   20.90
  11   4   1  435.36   20.50
  12  -4   1  151.78   12.60
 -12  -4  -1  184.38   13.50
  12  -4   1  174.58   12.40
  12  -4   1  147.49    9.40
 -12   4  -1  175.08   12.10
  12   4   1  139.59    9.50
  12   4   1  155.78    9.90
  13  -4   1  431.46   24.70
  13  -4   1  451.85   22.40
  13  -4   1  460.75   25.40
 -13  -4  -1  335.37   20.80
  13   4   1  441.76   22.60
 -13   4  -1  343.57   19.50
  13   4   1  448.76   22.90
  14  -4   1   24.60    7.50
  14  -4   1   30.40    5.20
 -14  -4  -1   66.39    9.50
  14  -4   1   35.50    7.20
  14   4   1   39.30    5.50
 -14   4  -1   54.79    7.90
  14   4   1   29.20    4.90
  15  -4   1  357.76   22.70
  15  -4   1  356.26   23.00
 -15  -4  -1  381.56   24.80
  15   4   1  366.16   19.90
  15   4   1  350.36   19.60
 -15   4  -1  386.76   22.90
 -16  -4  -1   50.59   10.10
  16  -4   1   63.49   10.40
  16  -4   1   59.09    9.80
  16   4   1   58.59    7.20
 -16   4  -1   61.09    9.00
  16   4   1   62.09    8.30
  17  -4   1  129.99   14.90
  17  -4   1  139.49   14.70
 -17  -4  -1   94.99   12.60
  17   4   1  113.59   11.70
  17   4   1  130.29   10.90
 -17   4  -1  121.09   12.50
 -18   5   1  106.89   13.00
  17  -5  -1   -3.10    6.70
 -17  -5   1    2.90    5.40
  17   5  -1    5.50    6.70
 -17   5   1    4.70    6.00
  17   5  -1    1.20    3.90
  16  -5  -1  392.06   22.10
  16  -5  -1  434.26   25.10
  16  -5  -1  405.26   28.20
 -16  -5   1  501.75   28.80
  16   5  -1  399.76   22.50
 -16   5   1  480.65   27.20
  16   5  -1  427.66   23.70
 -15  -5   1   17.20    6.40
  15  -5  -1   21.00    6.50
  15  -5  -1   17.30    4.40
  15  -5  -1   25.20    8.30
  15   5  -1   17.70    4.70
 -15   5   1   22.90    6.50
  15   5  -1   14.30    5.70
 -14  -5   1  653.93   34.60
  14  -5  -1  690.23   34.40
  14  -5  -1  665.33   31.20
  14  -5  -1  639.74   33.10
  14   5  -1  600.24   31.30
 -14   5   1  639.84   32.50
  14   5  -1  590.34   31.40
  13  -5  -1   23.30    7.00
 -13  -5   1   20.10    6.20
  13  -5  -1   26.80    5.90
  13  -5  -1   30.80    4.60
 -13   5   1   19.40    4.70
  13   5  -1   30.40    4.80
  13   5  -1   28.30    5.20
  12  -5  -1  377.46   19.70
  12  -5  -1  376.26   21.10
  12  -5  -1  397.86   22.60
 -12  -5   1  355.96   21.20
 -12   5   1  368.86   19.70
  12   5  -1  375.66   20.00
  12   5  -1  403.06   20.20
  11  -5  -1   -4.70    2.90
  11  -5  -1   -3.70    4.30
  11  -5  -1    5.30    2.60
 -11  -5   1    0.70    3.90
 -11   5   1    7.70    3.30
  11   5  -1   -1.30    2.40
  11   5  -1    4.80    3.20
  10  -5  -1  675.63   29.50
  10  -5  -1  604.74   30.40
  10  -5  -1  612.94   31.30
 -10  -5   1  697.53   35.50
  10   5  -1  608.14   29.50
 -10   5   1  739.13   34.40
  10   5  -1  592.94   29.60
   9  -5  -1   95.39    7.30
   9  -5  -1   80.09    6.10
  -9  -5   1   92.19    8.10
   9  -5  -1   84.29    8.20
  -9   5   1   87.39    6.90
   9   5  -1   78.89    6.50
   9   5  -1   86.59    6.60
   8  -5  -1 1580.44   76.89
   8  -5  -1 1788.32   77.89
   8  -5  -1 1882.81   78.79
  -8  -5   1 1738.53   77.59
  -8   5   1 1785.92   76.39
   8   5  -1 1719.43   77.39
   8   5  -1 1706.53   76.99
  -8   5   1 1580.84   75.59
   8   5  -1 1710.03   76.79
  -7  -5   1  339.27   18.40
   7  -5  -1  369.56   17.10
   7  -5  -1  364.26   18.60
   7  -5  -1  334.57   17.50
  -7  -5   1  352.56   17.40
   7   5  -1  339.17   17.00
   7   5  -1  335.07   16.80
  -7   5   1  337.67   16.50
  -7   5   1  353.26   17.30
  -6  -5   1 2344.87  108.49
   6  -5  -1 2596.04  118.19
  -6  -5   1 2289.97  107.39
   6  -5  -1 2533.55  117.39
   6  -5  -1 2433.76  117.09
  -6   5   1 2559.44  106.99
  -6   5   1 2534.65  106.99
   6   5  -1 3019.60  117.29
   6   5  -1 2650.14  117.09
  -6   5   1 2456.25  107.49
   6   5  -1 2694.03  117.19
  -6   5   1 2363.66  108.09
   5  -5  -1  100.59    6.50
   5  -5  -1  107.59    6.70
  -5  -5   1   72.19    5.60
  -5   5   1   88.09    5.50
  -5   5   1   86.99    5.70
   5   5  -1  115.89    6.60
  -5   5   1   84.29    6.70
   5   5  -1  114.09    6.80
  -5   5   1   98.89    5.60
   5   5  -1  106.29    6.60
   4  -5  -1  404.26   18.80
  -4  -5   1  359.36   17.80
   4  -5  -1  370.66   18.50
   4  -5  -1  424.16   19.80
   4   5  -1  382.36   18.60
   4   5  -1  414.46   18.80
   4   5  -1  349.27   18.50
  -4   5   1  370.96   17.70
  -4   5   1  395.36   17.70
  -4   5   1  350.86   17.60
   3  -5  -1   55.69    4.30
   3  -5  -1   59.29    5.60
  -3  -5   1   38.10    4.10
  -3  -5   1   41.90    3.80
   3   5  -1   54.99    4.30
  -3   5   1   56.49    5.00
  -3   5   1   35.50    3.50
   3   5  -1   58.89    4.60
  -3   5   1   43.60    3.30
   3   5  -1   57.29    4.30
  -3   5   1   45.90    3.70
   2  -5  -1 1003.20   46.60
   2  -5  -1 1105.59   46.40
  -2  -5   1 1387.66   62.49
  -2  -5   1 1399.86   62.89
  -2   5   1 1382.86   62.69
   2   5  -1 1045.50   46.50
  -2   5   1 1398.56   62.39
   2   5  -1  972.50   46.50
  -2   5   1 1558.94   61.99
  -2   5   1 1260.97   62.29
   2   5  -1 1029.80   46.50
  -1  -5   1   16.20    2.50
   1  -5  -1   19.20    2.40
   1  -5  -1   15.30    2.60
  -1  -5   1   21.10    2.90
   1   5  -1   11.50    2.10
   1   5  -1   12.70    2.20
  -1   5   1   23.60    2.70
  -1   5   1   17.40    2.80
  -1   5   1   24.70    2.90
  -1   5   1   27.00    2.20
   1   5  -1   19.00    2.80
   0  -5   1 2057.19   87.99
   0  -5  -1 1994.00   81.49
   0  -5  -1 1712.83   81.59
   0  -5   1 1897.71   87.69
   0   5  -1 1823.32   81.59
   0   5   1 1998.30   87.79
   0   5   1 2040.90   87.79
   0   5   1 1871.21   87.69
   0   5   1 2011.50   86.79
   0   5  -1 1929.81   81.49
   0   5  -1 1840.32   80.49
   0   5  -1 1706.03   81.29
  -1  -5  -1  790.12   38.40
   1  -5   1  773.82   35.90
  -1  -5  -1  924.61   38.40
   1  -5   1  755.52   34.00
   1  -5   1  798.02   34.30
   1   5   1  766.82   34.10
  -1   5  -1  885.21   38.20
   1   5   1  688.23   33.80
  -1   5  -1  837.12   38.50
  -1   5  -1  834.22   37.40
   1   5   1  688.43   34.00
  -1   5  -1  765.82   38.00
  -2  -5  -1 1918.01   93.59
   2  -5   1 1418.76   65.69
  -2  -5  -1 2281.37   93.79
   2  -5   1 1546.35   66.49
   2  -5   1 1446.76   65.39
  -2   5  -1 2166.88   92.99
  -2   5  -1 2064.99   93.79
   2   5   1 1521.05   65.19
  -2   5  -1 2120.39   93.39
   2   5   1 1367.56   65.49
   2   5   1 1516.55   65.59
  -3  -5  -1  100.89    6.20
  -3  -5  -1   90.19    6.20
   3  -5   1   92.79    7.40
   3  -5   1   79.69    5.10
   3  -5   1   82.59    5.70
   3   5   1   73.69    4.90
   3   5   1   75.49    5.30
  -3   5  -1   89.59    5.50
  -3   5  -1   81.39    6.60
   3   5   1   74.59    5.30
  -3   5  -1   94.29    5.70
  -4  -5  -1  177.68    7.60
   4  -5   1  288.77   14.20
  -4  -5  -1  136.89    9.10
  -4  -5  -1  165.28    9.00
   4  -5   1  287.27   15.60
   4  -5   1  311.37   15.10
   4   5   1  290.77   14.10
  -4   5  -1  152.68    9.50
  -4   5  -1  147.49    8.40
  -4   5  -1  142.79    8.30
   4   5   1  280.67   14.50
   4   5   1  292.57   14.60
   4   5   1  290.87   14.10
  -5  -5  -1   84.69    6.50
  -5  -5  -1   81.89    4.50
   5  -5   1   97.19    7.20
   5  -5   1   93.19    6.40
  -5  -5  -1   79.89    5.80
   5  -5   1   79.59    5.30
  -5   5  -1   73.69    5.40
   5   5   1   89.69    5.40
   5   5   1   80.79    5.50
   5   5   1   81.49    5.30
   5   5   1   70.99    5.40
  -5   5  -1   73.79    5.10
  -5   5  -1   82.19    6.80
   6  -5   1 2317.77  107.39
   6  -5   1 2706.63  109.19
  -6  -5  -1 2085.39  105.99
  -6  -5  -1 2390.96  105.59
   6  -5   1 2302.57  108.29
  -6  -5  -1 2348.17  104.29
  -6   5  -1 2438.26  105.49
   6   5   1 2182.88  107.49
  -6   5  -1 2613.64  104.89
   6   5   1 2590.74  107.79
   6   5   1 2535.55  107.29
  -7  -5  -1  282.17   15.30
   7  -5   1  319.97   16.20
   7  -5   1  314.27   14.90
   7  -5   1  316.97   16.90
  -7  -5  -1  258.37   14.20
  -7   5  -1  261.07   13.30
   7   5   1  269.77   14.80
   7   5   1  293.87   15.00
  -7   5  -1  291.17   14.40
   7   5   1  299.47   14.70
   8  -5   1 1770.42   82.09
  -8  -5  -1 1896.41   82.99
  -8  -5  -1 1918.51   84.19
   8  -5   1 1790.52   80.79
   8  -5   1 1815.12   82.59
  -8   5  -1 1737.33   82.89
   8   5   1 1961.90   80.99
   8   5   1 1762.32   80.49
   8   5   1 1790.92   80.69
   9  -5   1   52.49    7.00
   9  -5   1   41.70    4.30
   9  -5   1   45.60    5.80
  -9  -5  -1   54.09    6.70
   9   5   1   39.50    4.50
   9   5   1   37.80    3.90
  -9   5  -1   55.19    5.80
  10  -5   1  324.37   18.00
 -10  -5  -1  269.37   16.80
  10  -5   1  281.27   16.80
  10  -5   1  289.67   15.00
 -10   5  -1  289.57   15.60
  10   5   1  284.27   14.80
  10   5   1  283.47   15.60
 -11  -5  -1    1.90    4.20
  11  -5   1    5.90    2.80
  11  -5   1    7.30    4.10
  11  -5   1    7.90    5.30
  11   5   1    8.00    2.80
 -11   5  -1    2.30    2.80
  11   5   1    8.20    3.00
  12  -5   1  330.97   19.60
  12  -5   1  353.76   17.30
 -12  -5  -1  189.38   14.30
  12  -5   1  341.37   20.40
  12   5   1  318.57   17.60
  12   5   1  305.87   17.00
 -12   5  -1  194.78   12.70
  13  -5   1   10.80    6.40
 -13  -5  -1   18.60    6.00
  13  -5   1   20.50    5.90
  13  -5   1   21.70    4.80
 -13   5  -1   12.20    4.40
  13   5   1   22.80    4.50
  13   5   1   20.30    4.30
  14  -5   1  518.75   28.60
  14  -5   1  536.65   29.40
 -14  -5  -1  503.85   28.20
  14   5   1  501.55   26.30
 -14   5  -1  470.95   26.00
  14   5   1  500.55   25.90
  15  -5   1   -0.50    5.90
  15  -5   1    3.10    7.50
 -15  -5  -1   10.80    7.30
 -15   5  -1    3.20    6.10
  15   5   1    1.20    3.80
  15   5   1    4.50    4.10
 -16  -5  -1  333.57   23.70
  16  -5   1  257.37   19.00
  16  -5   1  276.57   20.70
  16   5   1  268.47   16.40
  16   5   1  247.78   16.40
 -16   5  -1  306.77   21.10
  17  -5   1   10.80    9.60
  17  -5   1   15.70    8.30
 -17  -5  -1    5.30    8.50
  17   5   1   19.00    6.20
  17   5   1    4.50    4.60
 -17   5  -1   19.50    7.50
 -17  -6   1   97.89   13.20
 -17   6   1   66.39    9.40
  17   6  -1   88.89    9.50
  17   6  -1   75.69   10.10
 -16  -6   1  117.59   13.90
  16   6  -1  124.19   12.00
  16   6  -1  144.29   11.30
 -16   6   1  111.79   11.00
  15  -6  -1  285.87   17.40
 -15  -6   1  308.17   21.00
  15  -6  -1  282.87   20.00
  15   6  -1  311.17   17.90
  15   6  -1  325.57   18.80
 -15   6   1  288.97   18.20
  14  -6  -1  187.68   14.40
  14  -6  -1  165.68   11.60
 -14  -6   1  182.38   15.90
  14   6  -1  201.38   12.50
 -14   6   1  197.28   13.30
  14   6  -1  181.28   13.10
  13  -6  -1  263.37   14.80
 -13  -6   1  203.18   16.10
  13  -6  -1  271.47   16.80
 -13   6   1  226.18   14.00
  13   6  -1  241.58   15.20
  13   6  -1  251.57   15.10
  12  -6  -1  343.37   17.60
 -12  -6   1  429.96   23.50
  12  -6  -1  319.97   22.00
  12  -6  -1  305.57   18.90
  12   6  -1  325.97   17.90
  12   6  -1  342.57   18.10
 -12   6   1  365.46   20.90
 -11  -6   1  293.67   17.80
  11  -6  -1  249.18   14.90
  11  -6  -1  246.38   13.50
  11  -6  -1  247.58   16.70
  11   6  -1  221.98   13.70
  11   6  -1  247.88   14.10
 -11   6   1  274.47   15.90
 -10  -6   1  347.57   19.60
  10  -6  -1  430.66   20.50
  10  -6  -1  454.35   23.30
  10  -6  -1  382.76   21.30
  10   6  -1  403.76   20.80
  10   6  -1  385.06   20.50
 -10   6   1  322.67   17.80
  -9  -6   1  511.05   27.90
   9  -6  -1  560.84   25.90
   9  -6  -1  576.54   26.80
   9  -6  -1  565.74   28.10
  -9   6   1  572.84   26.60
   9   6  -1  538.95   26.20
   9   6  -1  518.55   25.80
   9   6  -1  467.55   26.00
   8  -6  -1  231.58   12.90
  -8  -6   1  141.29    9.10
   8  -6  -1  229.18   12.30
  -8  -6   1  145.19   10.50
   8  -6  -1  215.48   14.10
   8   6  -1  221.88   12.00
  -8   6   1  146.39    8.60
   8   6  -1  226.58   12.40
  -8   6   1  147.19    9.20
  -7  -6   1 1230.98   55.89
   7  -6  -1 1335.67   59.99
   7  -6  -1 1370.56   61.09
   7  -6  -1 1246.58   59.49
  -7  -6   1 1293.47   57.29
   7   6  -1 1299.67   59.59
   7   6  -1 1358.46   59.59
  -7   6   1 1173.98   55.19
  -7   6   1 1224.58   55.79
   6  -6  -1  294.67   14.10
   6  -6  -1  296.87   15.80
   6  -6  -1  264.27   14.20
  -6  -6   1  257.37   15.30
  -6  -6   1  278.47   14.50
  -6   6   1  273.07   14.10
  -6   6   1  271.17   15.40
   6   6  -1  276.17   13.90
   6   6  -1  254.97   13.90
  -6   6   1  283.07   14.00
  -6   6   1  283.77   13.90
   6   6  -1  253.17   14.00
  -5  -6   1  584.04   28.80
  -5  -6   1  606.64   29.70
   5  -6  -1  888.71   36.70
   5  -6  -1  802.42   37.50
   5  -6  -1  793.32   36.30
  -5   6   1  588.44   28.50
   5   6  -1  785.62   36.30
  -5   6   1  659.73   28.70
  -5   6   1  632.24   29.80
   5   6  -1  671.73   36.00
  -5   6   1  615.14   28.50
   5   6  -1  793.72   36.30
  -4  -6   1 1022.40   51.89
   4  -6  -1 1054.19   51.19
   4  -6  -1 1121.59   52.29
   4  -6  -1 1290.47   51.49
  -4  -6   1 1211.08   51.69
  -4   6   1 1137.29   52.09
   4   6  -1 1150.98   51.39
  -4   6   1 1177.68   51.29
  -4   6   1 1174.98   51.29
   4   6  -1 1076.19   51.29
  -4   6   1 1096.79   50.99
   4   6  -1 1106.39   51.19
   3  -6  -1 1020.40   41.40
  -3  -6   1  909.51   41.50
   3  -6  -1  843.92   41.30
   3  -6  -1  969.80   42.60
  -3  -6   1  869.21   40.90
  -3   6   1  854.71   41.40
   3   6  -1  918.91   41.40
  -3   6   1  917.51   40.80
  -3   6   1  868.91   40.80
   3   6  -1  884.41   41.40
  -3   6   1  941.31   40.30
   3   6  -1  805.32   41.20
  -2  -6   1  971.20   44.00
   2  -6  -1  983.30   46.50
  -2  -6   1  919.51   44.30
   2  -6  -1 1046.60   47.00
  -2   6   1  980.40   44.40
  -2   6   1  958.00   43.90
  -2   6   1  978.10   44.00
  -2   6   1  993.20   43.20
   2   6  -1 1084.29   46.90
   2   6  -1 1014.20   46.70
  -1  -6   1 1016.90   45.70
   1  -6  -1 1008.20   47.50
   1  -6  -1 1008.20   47.00
  -1  -6   1 1111.29   46.20
  -1   6   1 1012.70   45.90
   1   6  -1 1073.29   47.20
   1   6  -1 1009.30   47.30
  -1   6   1  999.30   45.60
   1   6  -1 1106.39   47.30
  -1   6   1 1044.60   44.70
  -1   6   1  849.52   45.40
   0  -6  -1  125.49    7.80
   0  -6   1  275.17   15.00
   0  -6   1  312.17   15.40
   0  -6  -1  128.69    8.10
   0   6   1  321.97   13.90
   0   6  -1  130.19    8.40
   0   6   1  302.77   15.10
   0   6   1  277.97   15.10
   0   6  -1  122.69    7.80
   0   6  -1  151.28    8.10
   0   6  -1  140.79    6.70
  -1  -6  -1 1327.07   64.49
   1  -6   1 1484.45   62.49
  -1  -6  -1 1426.16   64.89
   1  -6   1 1281.37   61.99
  -1   6  -1 1384.06   63.59
   1   6   1 1372.56   62.19
  -1   6  -1 1459.55   64.59
   1   6   1 1283.77   61.89
  -1   6  -1 1521.25   65.09
  -1   6  -1 1546.05   64.69
   1   6   1 1559.14   60.79
   1   6   1 1297.87   62.09
   2  -6   1  845.62   42.10
  -2  -6  -1  783.22   36.60
   2  -6   1  987.00   43.60
   2  -6   1  876.51   42.40
  -2  -6  -1  822.82   36.60
  -2   6  -1  784.12   36.80
  -2   6  -1  724.03   36.10
   2   6   1  997.50   42.50
   2   6   1  906.11   42.10
   2   6   1  967.90   42.50
  -2   6  -1  833.12   35.60
   3  -6   1  149.39    8.50
   3  -6   1  161.98    9.10
  -3  -6  -1  301.47   16.00
   3  -6   1  156.38   10.20
  -3  -6  -1  319.47   16.00
  -3   6  -1  307.27   15.50
   3   6   1  147.99    8.70
  -3   6  -1  331.67   15.20
  -3   6  -1  300.57   16.30
   3   6   1  142.69    8.60
   3   6   1  149.09    8.40
  -4  -6  -1 1681.63   75.49
   4  -6   1 1603.64   68.29
  -4  -6  -1 1502.05   75.69
   4  -6   1 1342.77   67.09
   4  -6   1 1545.55   66.69
  -4   6  -1 1701.93   74.99
   4   6   1 1361.96   66.69
  -4   6  -1 1771.12   75.19
  -4   6  -1 1772.72   76.09
   4   6   1 1595.04   67.09
   4   6   1 1517.75   66.49
   5  -6   1  341.57   18.00
  -5  -6  -1  224.38   12.30
   5  -6   1  340.87   17.20
   5  -6   1  353.06   18.90
  -5  -6  -1  213.18   12.80
  -5   6  -1  205.48   11.50
   5   6   1  368.96   17.60
  -5   6  -1  244.08   11.90
   5   6   1  369.96   17.70
  -5   6  -1  236.28   13.20
   5   6   1  346.07   17.20
   6  -6   1  416.76   20.60
   6  -6   1  408.76   21.50
  -6  -6  -1  553.14   26.20
   6  -6   1  470.55   22.80
   6   6   1  424.26   20.90
  -6   6  -1  506.45   24.90
   6   6   1  431.26   20.60
  -6   6  -1  508.55   24.50
   6   6   1  441.26   21.00
  -7  -6  -1 1003.10   48.80
   7  -6   1 1087.69   52.59
  -7  -6  -1 1047.50   48.20
   7  -6   1 1194.88   50.79
   7  -6   1 1078.69   51.69
  -7   6  -1 1039.40   47.20
   7   6   1 1172.48   50.99
   7   6   1 1123.19   50.59
   7   6   1 1056.69   50.89
  -7   6  -1 1087.89   48.00
  -8  -6  -1  341.97   19.20
   8  -6   1  454.75   23.60
  -8  -6  -1  359.66   18.40
   8  -6   1  410.66   22.50
   8  -6   1  423.26   21.30
  -8   6  -1  346.77   18.10
   8   6   1  436.26   21.10
   8   6   1  476.65   21.60
   8   6   1  435.46   21.50
   9  -6   1  371.86   20.40
   9  -6   1  346.07   17.70
   9  -6   1  365.16   19.20
  -9  -6  -1  324.57   18.70
  -9   6  -1  315.47   17.10
   9   6   1  355.26   18.40
   9   6   1  335.27   17.40
 -10  -6  -1  454.55   24.90
  10  -6   1  518.25   26.10
  10  -6   1  482.05   24.10
  10  -6   1  523.15   27.10
 -10   6  -1  466.95   23.70
  10   6   1  485.25   24.00
  10   6   1  489.55   24.80
 -11  -6  -1   99.99   10.20
  11  -6   1  162.88   10.00
  11  -6   1  169.28   13.90
  11  -6   1  135.39   11.50
  11   6   1  176.68   10.10
  11   6   1  158.98   10.60
 -11   6  -1   97.09    8.50
  12  -6   1  280.77   18.50
  12  -6   1  240.48   16.80
 -12  -6  -1  294.87   19.30
  12   6   1  267.77   14.70
 -12   6  -1  308.07   17.60
  12   6   1  281.97   15.60
 -13  -6  -1  242.58   17.40
  13  -6   1  282.47   19.80
  13  -6   1  306.57   18.80
  13   6   1  276.67   16.50
 -13   6  -1  241.58   15.40
  13   6   1  271.47   15.70
  14  -6   1   59.39   10.50
 -14  -6  -1   87.89   11.60
  14  -6   1   53.39    8.80
  14   6   1   53.09    6.60
 -14   6  -1   95.69   10.00
  14   6   1   56.39    6.90
  15  -6   1  218.48   16.90
 -15  -6  -1  264.07   20.20
  15  -6   1  229.68   19.40
  15   6   1  234.38   14.60
 -15   6  -1  259.97   17.20
  15   6   1  212.78   14.70
  16  -6   1  149.09   14.90
 -16  -6  -1  120.09   14.90
  16   6   1  152.08   12.40
 -16   6  -1  149.09   13.30
  16   6   1  154.08   12.30
 -16  -7   1   13.60    8.10
  16   7  -1    5.60    4.40
 -16   7   1    3.80    5.00
  16   7  -1    6.50    6.30
 -15  -7   1  217.98   17.90
  15   7  -1  215.48   14.20
  15   7  -1  198.78   15.30
 -15   7   1  202.88   14.70
 -14  -7   1    5.90    6.40
  14  -7  -1   -4.90    3.30
  14   7  -1    2.80    3.70
  14   7  -1    4.30    5.20
 -14   7   1   -2.50    4.00
  13  -7  -1  358.26   19.20
 -13  -7   1  405.26   24.90
  13   7  -1  367.96   20.00
  13   7  -1  346.47   20.00
 -13   7   1  431.36   23.00
 -12  -7   1   34.00    7.30
  12  -7  -1   48.60    7.20
  12  -7  -1   39.30    5.40
 -12   7   1   41.00    5.90
  12   7  -1   38.40    5.50
  12   7  -1   50.39    6.40
  11  -7  -1  608.34   30.40
 -11  -7   1  725.43   36.80
  11  -7  -1  616.84   31.40
 -11   7   1  710.23   35.00
  11   7  -1  641.84   30.70
  11   7  -1  638.14   31.00
  10  -7  -1   72.79    7.60
  10  -7  -1   55.79    6.00
 -10  -7   1   73.59    8.50
  10   7  -1   72.89    7.00
  10   7  -1   72.39    7.20
 -10   7   1   58.09    6.30
   9  -7  -1  527.65   25.80
  -9  -7   1  437.16   23.00
   9  -7  -1  516.35   25.00
   9   7  -1  522.45   25.50
   9   7  -1  479.15   24.80
   9   7  -1  509.65   25.20
  -9   7   1  393.46   21.10
  -8  -7   1  118.09    9.60
  -8  -7   1  110.59    8.00
   8  -7  -1  114.79    8.50
   8  -7  -1  118.29    8.00
  -8   7   1  103.09    7.50
   8   7  -1  106.79    7.70
   8   7  -1  112.29    8.20
  -8   7   1  107.79    8.00
  -7  -7   1  554.14   27.10
   7  -7  -1  525.35   25.20
  -7  -7   1  501.95   25.70
   7  -7  -1  525.55   25.60
  -7   7   1  548.05   25.20
   7   7  -1  507.95   25.40
  -7   7   1  497.55   25.30
   7   7  -1  525.65   25.20
   6  -7  -1    8.00    2.90
  -6  -7   1    9.80    2.90
  -6  -7   1    9.50    3.60
   6  -7  -1    6.60    2.50
  -6   7   1   15.40    3.00
   6   7  -1    9.00    2.90
  -6   7   1    9.10    2.60
   6   7  -1    3.30    2.50
  -6   7   1   10.80    5.10
  -6   7   1    9.20    2.70
   6   7  -1    3.90    2.40
  -5  -7   1 1980.40   88.69
   5  -7  -1 1504.15   75.29
  -5  -7   1 1956.80   89.49
   5  -7  -1 1831.52   75.79
  -5   7   1 1993.60   88.29
   5   7  -1 1822.92   75.69
   5   7  -1 1532.25   75.39
  -5   7   1 1934.41   88.29
   5   7  -1 1743.73   75.69
  -5   7   1 2000.00   88.09
  -5   7   1 2022.90   89.49
  -4  -7   1   64.39    6.30
  -4  -7   1   59.29    5.50
   4  -7  -1   28.50    3.90
   4  -7  -1   35.80    4.10
   4   7  -1   37.00    4.40
   4   7  -1   33.00    4.00
  -4   7   1   54.39    4.70
  -4   7   1   46.30    4.80
  -4   7   1   52.69    5.00
   4   7  -1   31.60    4.00
  -4   7   1   56.19    6.30
   3  -7  -1 3114.89  141.09
  -3  -7   1 3187.08  143.69
  -3  -7   1 3371.06  144.39
   3  -7  -1 3168.58  140.79
  -3   7   1 3166.68  142.79
  -3   7   1 3321.17  143.69
   3   7  -1 3139.29  140.99
  -3   7   1 3250.37  143.59
   3   7  -1 3395.76  141.09
   3   7  -1 3130.49  141.09
  -3   7   1 3210.18  144.19
   2  -7  -1  149.19    8.60
   2  -7  -1  139.79    9.00
  -2  -7   1  112.99    8.20
  -2  -7   1  128.29    8.00
   2   7  -1  144.99    8.80
  -2   7   1  120.49    7.90
   2   7  -1  151.78    9.50
  -2   7   1  137.49    7.10
  -2   7   1  135.19    8.10
  -2   7   1  126.19    8.70
   1  -7  -1 1351.76   59.09
  -1  -7   1  902.91   43.80
  -1  -7   1 1109.59   44.50
   1  -7  -1 1298.47   59.49
  -1   7   1  962.90   44.20
  -1   7   1  923.01   43.80
   1   7  -1 1214.38   59.09
  -1   7   1  970.70   42.70
   1   7  -1 1466.35   59.59
  -1   7   1  862.71   43.60
   1   7  -1 1217.68   59.29
   0  -7  -1   44.60    5.10
   0  -7   1   58.59    5.40
   0  -7  -1   68.09    5.30
   0  -7   1   52.69    5.10
   0   7   1   58.39    3.70
   0   7  -1   78.09    5.50
   0   7  -1   64.79    4.40
   0   7   1   54.79    5.30
   0   7  -1   53.19    5.60
   0   7   1   51.69    5.10
   0   7  -1   64.79    5.40
  -1  -7  -1  556.84   26.40
  -1  -7  -1  536.45   26.00
   1  -7   1  715.23   37.60
   1  -7   1  833.72   37.70
  -1   7  -1  574.94   24.90
   1   7   1  875.71   37.80
   1   7   1  846.82   37.80
  -1   7  -1  581.24   26.70
  -1   7  -1  484.45   25.80
  -1   7  -1  533.25   26.00
   1   7   1  797.82   37.60
  -2  -7  -1  103.49    7.20
   2  -7   1  129.69    7.90
  -2  -7  -1  101.49    7.10
   2  -7   1  119.19    8.00
  -2   7  -1  101.69    7.80
  -2   7  -1   93.09    5.80
   2   7   1  111.49    7.70
  -2   7  -1  102.99    6.90
   2   7   1  115.99    7.70
  -3  -7  -1 2494.85  110.09
   3  -7   1 2186.98  106.19
  -3  -7  -1 2368.86  109.99
   3  -7   1 2400.66  106.69
  -3   7  -1 2485.05  109.59
   3   7   1 2320.97  106.09
   3   7   1 2516.05  106.59
  -3   7  -1 2399.06  110.19
  -3   7  -1 2592.24  108.99
   3   7   1 2545.25  106.59
   4  -7   1   61.79    5.60
   4  -7   1   85.49    6.30
  -4  -7  -1   48.20    5.50
   4  -7   1   76.19    8.00
  -4  -7  -1   33.80    4.50
  -4   7  -1   54.89    4.60
  -4   7  -1   53.49    6.00
   4   7   1   70.69    5.90
   4   7   1   64.89    6.10
  -4   7  -1   49.10    4.70
   4   7   1   74.49    6.00
  -5  -7  -1 1807.02   86.09
   5  -7   1 1549.05   69.39
   5  -7   1 1535.75   71.09
   5  -7   1 1578.44   70.19
  -5  -7  -1 1990.20   86.69
   5   7   1 1597.94   69.69
   5   7   1 1531.15   69.69
  -5   7  -1 2034.20   85.69
   5   7   1 1475.55   69.19
  -5   7  -1 1834.12   85.39
  -6  -7  -1  118.59    8.20
  -6  -7  -1   98.99    8.40
   6  -7   1  136.49    9.00
   6  -7   1  119.19    7.70
   6  -7   1  114.89   10.00
   6   7   1  125.89    8.10
   6   7   1  101.59    7.60
  -6   7  -1  102.19    7.40
  -6   7  -1  113.19    7.40
   6   7   1  114.19    7.70
   7  -7   1  251.57   14.40
   7  -7   1  244.38   13.30
  -7  -7  -1  315.07   18.80
   7  -7   1  289.87   16.50
  -7  -7  -1  354.46   18.40
   7   7   1  237.98   13.20
   7   7   1  258.77   13.80
  -7   7  -1  367.86   17.40
   7   7   1  238.88   13.60
  -7   7  -1  337.47   17.70
   8  -7   1   71.39    7.10
   8  -7   1   54.39    5.60
   8  -7   1   64.89    8.30
  -8  -7  -1   51.79    6.80
  -8  -7  -1   65.49    6.80
   8   7   1   67.19    5.80
   8   7   1   63.49    6.20
  -8   7  -1   61.59    6.20
   8   7   1   73.89    6.30
   9  -7   1  655.23   30.40
  -9  -7  -1  493.15   25.00
   9  -7   1  599.64   31.50
  -9  -7  -1  446.26   25.70
   9  -7   1  687.73   33.50
   9   7   1  620.04   30.10
  -9   7  -1  527.65   24.90
 -10  -7  -1    0.00    4.40
  10  -7   1   13.00    6.80
  10  -7   1    9.30    3.20
  10  -7   1   14.30    4.50
  10   7   1   12.50    3.10
  10   7   1   11.60    3.50
 -10   7  -1   10.50    3.60
 -11  -7  -1  711.23   35.70
  11  -7   1  669.53   33.50
  11   7   1  682.73   32.50
  11   7   1  625.44   31.40
 -11   7  -1  664.93   33.90
 -12  -7  -1   20.20    6.70
  12  -7   1   33.80    6.70
 -12   7  -1   19.40    5.10
  12   7   1   23.80    4.90
  12   7   1   31.20    4.80
 -13  -7  -1  264.87   18.60
  13  -7   1  177.58   14.10
 -13   7  -1  251.67   16.30
  13   7   1  168.18   12.20
  13   7   1  161.68   11.20
  14  -7   1   -0.60    5.60
 -14  -7  -1    8.20    6.70
  14   7   1    4.30    3.90
 -14   7  -1    8.00    4.70
  14   7   1    6.60    4.30
  15  -7   1  138.49   14.20
 -15  -7  -1  129.29   14.30
  15   7   1  159.68   11.80
 -15   7  -1  134.19   12.30
  15   7   1  140.99   11.70
 -16  -7  -1    8.90    7.90
  16  -7   1   16.30    8.90
  16   7   1   18.30    5.80
  16   7   1   12.70    6.00
 -16   7  -1   22.30    7.10
 -16  -8   1  119.09   14.80
  16   8  -1  102.59   10.90
  16   8  -1  121.59   12.30
 -16   8   1   91.09   10.80
 -15  -8   1  142.39   15.40
  15   8  -1  124.99   11.70
  15   8  -1  132.49   11.70
 -15   8   1  150.88   13.10
 -14  -8   1  179.68   16.30
  14   8  -1  160.58   13.20
  14   8  -1  180.88   13.00
 -14   8   1  187.98   13.80
  13  -8  -1   58.49    6.90
 -13  -8   1   40.90    8.60
 -13   8   1   42.60    6.80
  13   8  -1   46.80    7.20
  13   8  -1   46.60    6.70
  12  -8  -1  319.47   17.80
 -12  -8   1  333.37   20.90
  12   8  -1  316.87   18.40
  12   8  -1  316.47   18.30
 -12   8   1  317.17   18.80
 -11  -8   1   13.10    5.70
  11  -8  -1    3.20    3.10
 -11   8   1    5.40    3.70
  11   8  -1    6.30    4.30
  11   8  -1    3.80    4.10
  10  -8  -1  364.56   19.10
 -10  -8   1  394.96   22.30
  10   8  -1  358.86   19.50
  10   8  -1  356.86   19.80
 -10   8   1  364.36   20.10
  -9  -8   1   97.49    8.30
   9  -8  -1   88.59    8.30
   9  -8  -1   91.79    7.80
  -9  -8   1   89.59    9.70
   9   8  -1   88.59    7.80
   9   8  -1   92.39    8.10
  -9   8   1   90.99    8.00
   8  -8  -1  392.86   21.10
  -8  -8   1  477.55   24.50
   8  -8  -1  366.56   20.30
  -8  -8   1  437.46   22.90
  -8   8   1  392.36   22.30
  -8   8   1  488.45   23.30
   8   8  -1  429.86   20.70
   8   8  -1  424.16   21.10
   7  -8  -1  450.15   22.40
  -7  -8   1  387.86   23.10
   7  -8  -1  455.45   22.90
  -7  -8   1  461.55   22.40
  -7   8   1  464.95   21.70
   7   8  -1  445.16   22.80
   7   8  -1  438.66   22.40
  -7   8   1  422.26   21.60
  -6  -8   1  546.45   26.30
   6  -8  -1  486.65   24.00
  -6  -8   1  503.45   27.10
   6  -8  -1  498.65   24.10
  -6   8   1  522.35   25.70
  -6   8   1  562.74   25.90
   6   8  -1  485.35   24.00
   6   8  -1  460.95   24.00
  -6   8   1  520.95   25.60
  -5  -8   1  138.09    9.10
  -5  -8   1  128.29    9.70
   5  -8  -1  160.08    9.40
   5  -8  -1  138.09    9.10
  -5   8   1  127.79    8.60
   5   8  -1  141.99    9.60
  -5   8   1  130.29    8.10
  -5   8   1  136.59    8.70
  -5   8   1  138.39   10.40
   5   8  -1  114.29    8.80
   4  -8  -1  254.47   14.40
  -4  -8   1  291.57   17.50
   4  -8  -1  270.27   14.30
  -4  -8   1  330.77   17.10
  -4   8   1  334.77   16.90
   4   8  -1  278.17   14.70
  -4   8   1  338.77   18.20
  -4   8   1  346.47   17.10
   4   8  -1  267.77   14.50
   4   8  -1  256.27   14.70
  -4   8   1  312.97   16.10
  -3  -8   1  427.26   21.00
   3  -8  -1  251.27   14.50
   3  -8  -1  288.87   14.40
  -3  -8   1  405.76   21.40
  -3   8   1  452.15   19.90
   3   8  -1  269.07   14.50
  -3   8   1  379.46   20.70
   3   8  -1  268.67   14.50
  -3   8   1  385.86   20.60
   3   8  -1  248.38   14.70
  -3   8   1  445.36   21.90
   2  -8  -1  659.03   29.90
  -2  -8   1  638.64   31.20
  -2  -8   1  625.24   30.80
   2  -8  -1  606.84   30.20
  -2   8   1  659.83   30.80
   2   8  -1  614.74   30.30
   2   8  -1  627.84   30.00
  -2   8   1  628.84   29.60
  -2   8   1  658.03   30.90
   2   8  -1  620.74   30.00
  -2   8   1  671.83   31.50
   1  -8  -1 1028.40   51.09
   1  -8  -1 1187.58   51.89
  -1  -8   1 1421.06   64.99
  -1  -8   1 1402.76   64.59
   1   8  -1 1115.69   51.89
   1   8  -1 1166.68   51.59
  -1   8   1 1367.96   64.89
  -1   8   1 1408.06   64.59
   1   8  -1 1129.79   51.49
  -1   8   1 1522.45   64.89
   0  -8  -1  511.15   25.20
   0  -8   1  473.45   23.60
   0  -8  -1  557.84   25.90
   0  -8   1  515.85   24.10
   0   8   1  514.05   23.90
   0   8  -1  512.15   25.40
   0   8  -1  482.35   25.20
   0   8   1  443.56   23.50
   0   8  -1  551.24   26.00
   0   8   1  460.85   24.00
  -1  -8  -1  635.94   30.80
   1  -8   1  616.74   28.80
  -1  -8  -1  675.73   31.20
   1  -8   1  597.44   29.00
  -1   8  -1  698.23   31.60
   1   8   1  620.24   28.80
  -1   8  -1  587.94   30.60
   1   8   1  587.74   28.90
   1   8   1  568.54   28.70
  -2  -8  -1  808.92   39.00
   2  -8   1  838.82   39.40
  -2  -8  -1  828.02   38.90
   2  -8   1  820.02   39.60
   2   8   1  848.52   39.50
   2   8   1  915.21   39.70
  -2   8  -1  857.51   38.80
  -2   8  -1  852.81   39.60
  -2   8  -1  802.22   38.10
   2   8   1  800.12   39.40
   3  -8   1   40.40    4.90
  -3  -8  -1   85.29    7.30
  -3  -8  -1   83.29    6.90
   3  -8   1   41.00    4.70
  -3   8  -1   85.29    5.80
  -3   8  -1   80.29    7.70
   3   8   1   42.30    4.90
   3   8   1   35.90    4.50
   3   8   1   36.00    4.60
  -3   8  -1   84.69    6.70
   4  -8   1 1057.69   47.00
  -4  -8  -1 1042.30   48.30
   4  -8   1  976.10   47.30
  -4  -8  -1  989.40   48.00
   4   8   1  996.10   46.80
   4   8   1 1005.90   47.20
   4   8   1 1055.79   47.20
  -4   8  -1 1013.40   46.90
  -4   8  -1 1057.59   48.80
  -4   8  -1 1066.09   47.70
  -5  -8  -1  334.27   17.10
  -5  -8  -1  270.37   17.00
   5  -8   1  338.07   17.70
   5  -8   1  326.07   17.00
   5   8   1  342.67   17.40
   5   8   1  317.57   17.10
  -5   8  -1  316.87   16.10
  -5   8  -1  333.57   16.50
   5   8   1  300.57   16.90
   6  -8   1  869.21   40.80
  -6  -8  -1  853.51   40.50
   6  -8   1 1001.30   42.10
  -6  -8  -1  900.01   41.30
   6   8   1  899.11   41.20
  -6   8  -1  795.52   39.50
   6   8   1  845.82   40.70
   6   8   1  775.92   40.80
  -6   8  -1  865.71   39.80
   7  -8   1  715.83   34.10
  -7  -8  -1  758.62   35.90
  -7  -8  -1  766.92   36.70
   7  -8   1  771.52   35.30
  -7   8  -1  715.83   35.10
   7   8   1  680.63   33.90
  -7   8  -1  728.23   34.80
   7   8   1  753.22   34.50
   7   8   1  682.63   34.30
  -8  -8  -1  357.16   18.90
   8  -8   1  341.97   19.60
  -8  -8  -1  306.07   19.20
   8  -8   1  384.56   18.60
   8   8   1  341.17   18.60
   8   8   1  343.77   18.60
  -8   8  -1  352.86   18.20
   8   8   1  365.56   18.50
  -9  -8  -1  279.07   16.60
   9  -8   1  216.08   14.00
   9  -8   1  228.88   12.80
  -9  -8  -1  281.57   17.50
   9   8   1  208.68   12.50
  -9   8  -1  285.87   16.00
  10  -8   1  262.37   17.00
 -10  -8  -1  259.97   16.30
 -10  -8  -1  275.17   17.60
  10   8   1  288.67   16.20
  10   8   1  280.87   15.30
 -10   8  -1  280.97   16.00
  11  -8   1    5.20    4.80
 -11  -8  -1    7.60    5.50
 -11   8  -1   21.60    4.90
  11   8   1   -2.20    3.00
  11   8   1    0.30    3.10
  12  -8   1  185.98   14.30
 -12  -8  -1  187.18   16.00
  12   8   1  179.38   12.00
 -12   8  -1  204.98   13.70
  12   8   1  193.88   12.90
 -13  -8  -1   32.70    8.30
  13  -8   1   44.20    8.40
 -13   8  -1   38.00    6.70
  13   8   1   41.30    6.00
  13   8   1   49.90    7.20
 -14  -8  -1  175.58   16.50
 -14   8  -1  140.19   13.00
  14   8   1  120.89   10.20
  14   8   1  102.09   10.40
 -15  -8  -1   55.89   11.00
  15   8   1   30.00    6.40
 -15   8  -1   73.79    9.50
  15   8   1   43.20    6.70
 -15  -9   1   31.70    9.70
  15   9  -1   50.09    7.80
 -15   9   1   29.20    7.10
  15   9  -1   29.20    7.80
 -14  -9   1  189.48   17.20
 -14   9   1  201.28   14.40
  14   9  -1  197.48   15.70
  14   9  -1  218.08   15.10
 -13  -9   1   64.39   10.50
  13   9  -1   77.39    8.60
 -13   9   1   56.69    7.80
  13   9  -1   64.39    8.50
  12  -9  -1  173.98   12.40
 -12  -9   1  130.59   13.10
 -12   9   1  141.99   11.10
  12   9  -1  172.18   13.00
  12   9  -1  169.18   13.20
  11  -9  -1   47.20    6.30
 -11  -9   1   55.79    8.70
 -11   9   1   52.39    6.90
  11   9  -1   45.30    6.80
  11   9  -1   51.59    7.20
 -10  -9   1  174.58   14.20
  10  -9  -1  195.98   12.40
 -10   9   1  181.78   11.90
  10   9  -1  185.68   13.10
  10   9  -1  200.38   13.30
  -9  -9   1  169.08   13.90
  -9  -9   1  192.88   12.70
   9  -9  -1  148.99   10.60
   9   9  -1  164.08   10.80
   9   9  -1  171.58   12.00
  -9   9   1  212.38   12.30
   8  -9  -1  528.05   25.90
  -8  -9   1  524.65   26.50
  -8  -9   1  504.45   27.70
   8   9  -1  503.45   25.70
  -8   9   1  526.05   25.90
   8   9  -1  504.85   26.20
  -7  -9   1  253.97   15.50
   7  -9  -1  143.29    9.80
  -7  -9   1  215.88   13.50
   7   9  -1  141.69   10.50
   7   9  -1  141.19    9.80
  -7   9   1  217.88   12.80
  -7   9   1  226.38   13.10
   6  -9  -1  560.84   30.20
   6  -9  -1  575.14   28.10
  -6  -9   1  545.45   27.80
  -6  -9   1  576.84   28.90
  -6   9   1  559.84   27.50
  -6   9   1  559.04   27.10
   6   9  -1  530.65   27.80
   6   9  -1  608.84   28.50
   5  -9  -1  117.69    8.40
  -5  -9   1   67.39    7.40
   5  -9  -1  100.99    8.00
  -5  -9   1   63.89    6.60
   5   9  -1   94.49    8.70
  -5   9   1   53.29    5.90
  -5   9   1   61.09    5.70
   5   9  -1   93.39    7.80
  -5   9   1   62.69    6.20
  -5   9   1   69.19    8.10
   4  -9  -1  704.33   33.20
  -4  -9   1  728.83   34.60
  -4  -9   1  789.32   35.60
   4  -9  -1  705.33   33.60
  -4   9   1  671.33   34.30
   4   9  -1  652.83   33.60
  -4   9   1  650.43   34.20
  -4   9   1  789.92   35.90
   4   9  -1  705.93   33.50
  -3  -9   1   10.30    3.80
   3  -9  -1    5.40    3.00
  -3  -9   1   14.70    3.80
   3  -9  -1    5.80    3.20
  -3   9   1   14.00    3.60
   3   9  -1    7.90    3.00
   3   9  -1    6.80    2.90
  -3   9   1   18.20    4.80
   3   9  -1    1.30    3.50
  -3   9   1   13.00    3.60
   2  -9  -1  801.72   39.30
   2  -9  -1  844.32   39.90
  -2  -9   1  996.70   45.90
  -2  -9   1  916.11   45.90
   2   9  -1  863.31   39.90
  -2   9   1 1013.20   46.50
   2   9  -1  871.81   39.80
  -2   9   1  969.90   45.70
   2   9  -1  828.32   40.10
  -2   9   1 1009.50   45.70
   1  -9  -1  507.35   24.60
  -1  -9   1  432.36   23.10
   1  -9  -1  492.75   24.90
  -1  -9   1  441.56   22.80
  -1   9   1  462.85   23.60
   1   9  -1  508.15   25.50
  -1   9   1  476.35   23.20
  -1   9   1  457.15   22.90
   1   9  -1  480.65   24.80
   0  -9  -1 1203.58   57.69
   0  -9   1 1272.57   56.79
   0  -9  -1 1314.07   57.49
   0  -9   1 1290.57   56.49
   0   9   1 1190.28   56.29
   0   9   1 1230.38   56.79
   0   9   1 1145.69   56.29
   0   9  -1 1292.17   57.59
   0   9  -1 1181.48   57.89
  -1  -9  -1  646.74   32.50
   1  -9   1  618.64   28.90
   1  -9   1  574.24   28.90
  -1  -9  -1  714.83   32.50
   1   9   1  574.34   29.00
   1   9   1  612.24   29.00
  -1   9  -1  640.84   32.30
  -1   9  -1  677.03   33.00
   1   9   1  564.34   28.70
   2  -9   1  604.74   29.90
   2  -9   1  602.84   29.60
  -2  -9  -1  717.13   35.60
  -2  -9  -1  804.12   35.70
  -2   9  -1  699.53   35.20
   2   9   1  605.24   29.80
  -2   9  -1  740.73   36.20
   2   9   1  642.64   30.00
   2   9   1  600.84   29.90
   3  -9   1    8.30    3.20
  -3  -9  -1   13.50    3.60
  -3  -9  -1   16.80    4.20
   3  -9   1   14.50    3.90
  -3   9  -1   13.80    3.90
   3   9   1   13.70    4.10
   3   9   1   14.40    3.60
  -3   9  -1   19.10    5.30
   3   9   1   13.80    3.30
  -4  -9  -1  659.13   30.20
   4  -9   1  585.74   27.20
   4  -9   1  536.05   27.40
  -4  -9  -1  584.64   29.60
   4   9   1  592.54   27.40
  -4   9  -1  558.84   29.10
   4   9   1  489.35   26.90
   4   9   1  548.05   27.20
   5  -9   1  154.58   10.10
  -5  -9  -1  115.89    8.80
  -5  -9  -1  123.59    9.60
   5  -9   1  160.38   10.70
   5   9   1  156.98   10.70
   5   9   1  154.48   10.10
  -5   9  -1  124.59    8.00
   5   9   1  137.69   10.00
  -5   9  -1   81.79    7.90
   6  -9   1  944.41   44.80
  -6  -9  -1  979.10   49.90
   6  -9   1 1016.50   45.70
  -6  -9  -1 1018.80   49.40
  -6   9  -1 1119.59   48.90
  -6   9  -1 1081.29   48.60
   6   9   1  965.10   44.90
   6   9   1  910.71   45.00
   6   9   1  949.90   44.90
   7  -9   1   75.29    7.00
   7  -9   1   75.99    8.10
  -7  -9  -1   77.79    8.70
  -7  -9  -1   91.19    8.60
   7   9   1   81.29    7.40
   7   9   1   73.99    7.30
  -7   9  -1   87.99    7.10
  -7   9  -1   92.99    7.60
   7   9   1   91.79    8.00
  -8  -9  -1  737.93   35.70
   8  -9   1  739.13   32.00
   8  -9   1  632.34   32.70
  -8  -9  -1  673.53   36.30
  -8   9  -1  756.72   35.00
   8   9   1  627.94   31.60
   8   9   1  662.23   31.60
   8   9   1  591.34   31.50
  -9  -9  -1   70.39    8.10
  -9  -9  -1   69.19    8.70
   9  -9   1   56.69    7.50
  -9   9  -1   63.99    7.10
   9   9   1   48.50    6.10
 -10  -9  -1  254.07   17.10
 -10  -9  -1  301.77   18.50
  10  -9   1  242.08   15.80
 -10   9  -1  277.97   16.50
  10   9   1  216.08   13.70
  11  -9   1   14.50    6.10
 -11  -9  -1   28.40    7.30
  11   9   1   10.50    4.30
 -11   9  -1   13.40    4.80
  11   9   1   16.00    4.30
 -12  -9  -1  207.48   16.80
 -12   9  -1  190.78   13.90
  12   9   1  174.58   11.90
  12   9   1  159.38   12.30
 -13  -9  -1   74.49   11.00
  13   9   1   82.09    9.30
  13   9   1   93.69    8.90
 -13   9  -1   83.89    9.50
 -14  -9  -1  197.28   18.00
  14   9   1  123.59   10.90
 -14   9  -1  175.78   14.20
  14   9   1  127.39   11.70
 -14 -10   1   29.80    9.30
  14  10  -1   18.70    7.10
 -14  10   1   22.40    6.40
  14  10  -1    0.00    4.60
 -13 -10   1  101.19   12.90
  13  10  -1  115.99   11.70
  13  10  -1  104.79   10.90
 -13  10   1  120.69   11.20
 -12 -10   1   49.10    9.00
  12  10  -1   39.10    7.50
  12  10  -1   48.60    7.90
 -12  10   1   40.60    6.90
 -11 -10   1  273.67   19.20
  11 -10  -1  299.07   17.70
  11  10  -1  275.77   18.20
  11  10  -1  294.77   18.10
 -11  10   1  259.57   16.30
  10 -10  -1   33.60    5.80
 -10 -10   1   29.20    7.10
 -10 -10   1   23.40    5.30
 -10  10   1   29.10    5.60
  10  10  -1   23.60    6.10
  -9 -10   1  241.88   15.20
   9 -10  -1  262.67   14.80
  -9 -10   1  246.38   17.20
   9  10  -1  227.18   15.50
  -9  10   1  239.08   14.60
   9  10  -1  220.68   14.40
   8 -10  -1   42.60    5.70
  -8 -10   1   26.20    6.20
  -8 -10   1   25.80    5.30
   8  10  -1   31.40    5.40
   8  10  -1   31.20    6.20
  -8  10   1   18.20    4.30
  -7 -10   1  242.68   15.60
  -7 -10   1  219.28   14.20
   7 -10  -1  142.19   10.80
  -7  10   1  236.98   14.10
  -7  10   1  214.48   13.40
   7  10  -1  160.78   12.00
   7  10  -1  161.98   10.80
  -6 -10   1   99.79    9.00
  -6 -10   1   91.29    9.50
   6 -10  -1   74.69    7.70
  -6  10   1   96.89    8.50
   6  10  -1   89.59    8.80
   6  10  -1   85.99    7.90
   5 -10  -1  376.36   20.70
  -5 -10   1  578.84   28.60
  -5 -10   1  524.25   27.40
  -5  10   1  558.64   27.40
  -5  10   1  515.65   27.20
   5  10  -1  376.86   21.30
   5  10  -1  410.46   20.90
   4 -10  -1  308.07   16.90
  -4 -10   1  285.27   16.60
  -4 -10   1  314.37   17.80
   4  10  -1  303.57   17.60
  -4  10   1  315.97   18.50
   4  10  -1  281.37   16.60
  -4  10   1  281.17   16.60
  -4  10   1  305.07   16.70
  -3 -10   1  865.91   39.70
   3 -10  -1  678.93   33.40
  -3 -10   1  765.22   38.80
  -3  10   1  828.82   40.10
   3  10  -1  727.63   34.10
  -3  10   1  784.62   38.70
  -3  10   1  821.92   39.00
   3  10  -1  651.93   33.30
   2 -10  -1  244.78   13.70
   2 -10  -1  222.28   13.70
  -2 -10   1  238.88   14.90
  -2 -10   1  246.18   14.30
   2  10  -1  242.28   15.00
  -2  10   1  235.18   14.50
  -2  10   1  260.27   16.00
   2  10  -1  203.88   13.50
  -2  10   1  254.57   14.60
   1 -10  -1  580.54   27.90
  -1 -10   1  531.85   26.70
  -1 -10   1  563.24   27.40
   1 -10  -1  506.05   27.10
  -1  10   1  591.44   28.00
  -1  10   1  492.65   26.80
   1  10  -1  540.65   27.50
  -1  10   1  504.75   26.80
   1  10  -1  585.24   28.50
   0 -10  -1    3.10    2.90
   0 -10   1    1.10    3.40
   0 -10   1    6.90    3.20
   0 -10  -1    3.10    3.40
   0  10  -1    5.60    4.50
   0  10  -1    0.70    3.40
   0  10   1    1.40    3.50
   0  10   1    4.30    3.60
   0  10   1    1.00    4.20
   1 -10   1 1031.50   46.40
  -1 -10  -1  837.62   41.50
  -1 -10  -1  794.42   41.10
   1 -10   1  946.61   46.50
   1  10   1 1020.30   46.90
   1  10   1  973.90   46.40
   1  10   1  966.60   46.50
  -1  10  -1  954.70   41.70
  -1  10  -1  909.61   42.40
  -2 -10  -1   65.99    6.90
  -2 -10  -1   43.70    6.00
   2 -10   1   79.39    7.80
   2 -10   1   81.09    7.30
   2  10   1   67.89    7.60
  -2  10  -1   59.69    7.60
  -2  10  -1   62.89    7.00
   2  10   1   65.89    6.90
   2  10   1   74.79    7.50
   3 -10   1  948.61   45.70
   3 -10   1  976.70   45.40
  -3 -10  -1  856.81   43.60
  -3 -10  -1  855.21   43.50
   3  10   1  968.00   45.60
  -3  10  -1  980.60   43.70
  -3  10  -1 1000.50   45.20
   3  10   1  919.61   45.60
   3  10   1 1015.90   45.90
   4 -10   1  174.28   12.10
  -4 -10  -1  242.58   14.70
   4 -10   1  178.38   11.30
  -4 -10  -1  214.88   14.00
   4  10   1  189.48   11.90
  -4  10  -1  240.78   14.10
   4  10   1  162.78   12.10
   4  10   1  179.18   11.50
   5 -10   1  425.06   23.90
   5 -10   1  513.55   25.00
  -5 -10  -1  485.75   25.80
  -5 -10  -1  481.55   25.40
   5  10   1  486.05   24.80
   5  10   1  458.05   24.40
   5  10   1  490.25   24.60
  -5  10  -1  499.15   25.00
   6 -10   1   89.29    7.80
  -6 -10  -1   92.69    9.30
  -6 -10  -1   87.79    8.40
   6 -10   1   93.89    8.70
   6  10   1   67.39    7.80
   6  10   1   77.19    7.90
  -6  10  -1   78.59    7.80
   6  10   1   59.59    7.10
   7 -10   1  115.09    9.80
  -7 -10  -1  205.78   13.70
   7 -10   1  105.19   10.10
  -7 -10  -1  224.48   14.60
   7  10   1  124.59    9.50
   7  10   1  115.59    9.30
  -7  10  -1  197.58   14.80
   7  10   1  120.29    9.90
  -7  10  -1  191.58   12.80
  -8 -10  -1    0.20    4.50
   8 -10   1   16.00    5.70
  -8 -10  -1    5.30    4.00
  -8  10  -1    3.50    3.50
   8  10   1    7.30    4.50
   8  10   1    8.90    3.80
   8  10   1   14.40    4.30
  -9 -10  -1  385.36   22.00
  -9 -10  -1  412.96   23.30
   9  10   1  348.07   20.50
   9  10   1  344.37   21.00
  -9  10  -1  380.66   21.30
   9  10   1  337.97   19.10
 -10 -10  -1   31.40    7.30
 -10 -10  -1   45.80    7.60
  10  10   1   45.30    6.30
 -10  10  -1   36.20    6.10
 -11 -10  -1  472.15   27.10
 -11  10  -1  432.46   24.70
  11  10   1  353.86   20.00
  11  10   1  361.16   20.70
 -12 -10  -1   20.30    7.40
  12  10   1   15.60    4.80
 -12  10  -1   23.50    6.10
  12  10   1    6.30    4.30
 -13 -10  -1  234.38   19.30
  13  10   1  189.08   13.60
 -13  10  -1  209.88   15.60
  13  10   1  178.68   13.90
  14  10   1   -5.60    5.60
 -13 -11   1  145.19   15.60
 -13  11   1  123.29   12.20
  13  11  -1  118.49   12.10
  13  11  -1  116.99   12.20
 -12 -11   1   65.79   10.90
  12  11  -1   74.99   10.20
 -12  11   1   70.99    9.20
  12  11  -1   87.79   10.30
 -11 -11   1   90.19   11.60
 -11  11   1  108.49   10.50
  11  11  -1  134.49   12.60
  11  11  -1  123.79   12.00
  10 -11  -1  136.59   13.70
 -10 -11   1  132.79   13.30
 -10 -11   1  124.39   11.70
  10  11  -1  119.39   11.60
  -9 -11   1  320.97   20.00
  -9 -11   1  274.47   18.00
   9 -11  -1  274.57   17.10
   9  11  -1  279.87   17.90
   9  11  -1  269.47   16.70
  -8 -11   1   49.50    6.90
   8 -11  -1   25.90    5.60
  -8 -11   1   34.00    7.50
   8  11  -1   24.00    5.20
   8  11  -1   22.50    6.40
  -7 -11   1  258.47   16.80
  -7 -11   1  230.08   15.20
   7 -11  -1  221.78   14.20
   7  11  -1  230.98   15.50
  -7  11   1  243.88   15.20
   7  11  -1  208.78   14.10
   6 -11  -1  107.29    9.60
  -6 -11   1  144.89   11.00
  -6 -11   1  131.19   12.00
   6  11  -1  102.99    9.60
  -6  11   1  172.48   11.40
   6  11  -1  123.19   10.90
  -5 -11   1  182.08   12.20
  -5 -11   1  169.78   13.20
   5 -11  -1  167.78   11.40
   5  11  -1  166.28   12.60
  -5  11   1  180.18   12.60
   5  11  -1  144.49   11.10
  -4 -11   1  245.48   15.80
  -4 -11   1  227.78   14.70
   4 -11  -1  209.98   13.60
   4  11  -1  220.48   13.80
  -4  11   1  238.58   18.30
  -4  11   1  250.67   15.10
   4  11  -1  216.98   15.10
  -4  11   1  246.68   15.00
   3 -11  -1  135.59   10.20
  -3 -11   1  157.68   10.60
  -3 -11   1  134.49   11.30
   3  11  -1  140.09   12.00
   3  11  -1  134.09   10.20
  -3  11   1  173.08   13.60
  -3  11   1  109.29   10.20
  -3  11   1  155.78   11.10
   2 -11  -1  264.37   15.50
  -2 -11   1  183.08   11.90
  -2 -11   1  180.48   13.00
   2  11  -1  258.57   16.90
  -2  11   1  198.38   14.30
  -2  11   1  169.38   12.30
  -2  11   1  194.48   12.70
   2  11  -1  244.58   15.20
  -1 -11   1  347.77   19.50
   1 -11  -1  371.26   20.20
  -1 -11   1  334.77   18.70
   1  11  -1  383.76   21.70
   1  11  -1  356.56   20.30
  -1  11   1  332.67   19.10
  -1  11   1  361.16   19.50
  -1  11   1  330.47   20.20
   0 -11   1  130.89   10.70
   0 -11  -1  151.98   10.70
   0 -11   1  151.48   10.30
   0  11  -1  168.08   13.20
   0  11   1  137.69   11.80
   0  11   1  123.99   10.50
   0  11  -1  131.29   10.90
   0  11   1  134.49   10.50
  -1 -11  -1  354.96   19.90
   1 -11   1  384.96   20.40
  -1 -11  -1  356.86   19.80
   1 -11   1  351.76   20.80
  -1  11  -1  390.06   21.50
   1  11   1  382.76   20.60
  -1  11  -1  338.57   19.90
   1  11   1  367.56   21.40
   1  11   1  417.16   21.10
  -2 -11  -1  379.66   21.80
   2 -11   1  444.46   23.90
  -2 -11  -1  416.06   22.10
   2 -11   1  486.05   24.70
  -2  11  -1  429.76   22.20
   2  11   1  449.46   25.00
   2  11   1  452.55   24.30
  -2  11  -1  402.56   23.60
   2  11   1  469.35   24.20
   3 -11   1  327.37   19.00
  -3 -11  -1  315.67   19.00
   3 -11   1  339.27   19.90
  -3 -11  -1  349.27   19.60
   3  11   1  355.06   20.40
  -3  11  -1  360.16   19.50
   3  11   1  372.96   19.90
   3  11   1  366.76   19.70
   4 -11   1  433.76   21.20
  -4 -11  -1  389.86   20.60
   4 -11   1  375.46   21.40
  -4 -11  -1  353.76   20.70
  -4  11  -1  361.56   20.20
   4  11   1  369.06   21.20
   4  11   1  418.66   22.00
   4  11   1  349.27   20.80
  -5 -11  -1  298.17   17.80
   5 -11   1  258.37   19.80
  -5 -11  -1  265.77   17.10
   5 -11   1  303.57   16.70
   5  11   1  275.47   17.20
   5  11   1  280.17   16.60
  -5  11  -1  305.97   17.40
   5  11   1  285.17   17.00
  -6 -11  -1  134.29   10.90
   6 -11   1   80.49    9.30
  -6 -11  -1  143.59   12.20
   6  11   1   95.59    9.10
   6  11   1   82.69    9.00
   6  11   1   86.49    8.70
  -6  11  -1  140.69   11.20
  -7 -11  -1  172.58   13.70
  -7 -11  -1  229.78   15.60
  -7  11  -1  220.68   13.90
   7  11   1  206.38   13.70
   7  11   1  194.08   14.40
   7  11   1  211.58   13.90
  -8 -11  -1   81.99    9.40
  -8 -11  -1   95.59   10.70
   8  11   1   65.89    7.90
   8  11   1   67.39    8.00
   8  11   1   75.19    8.80
  -9 -11  -1  240.98   15.50
  -9 -11  -1  197.18   15.90
   9  11   1  167.88   14.50
   9  11   1  201.38   14.40
 -10 -11  -1  223.78   16.90
 -10 -11  -1  198.78   14.90
  10  11   1  150.98   12.60
 -11 -11  -1  138.49   14.00
 -11  11  -1  117.99   11.70
  11  11   1  109.19   10.10
  11  11   1  102.59   10.70
 -12 -11  -1  129.59   14.30
 -12  11  -1   95.29   10.70
  12  11   1   75.69    9.00
  12  11   1   87.49    9.70
 -12 -12   1  152.58   15.90
  12  12  -1  142.29   13.90
  12  12  -1  134.69   13.30
 -11 -12   1    0.50    7.20
  11  12  -1   -2.50    6.20
  11  12  -1   -0.20    5.90
 -10 -12   1  293.37   20.40
 -10 -12   1  276.17   18.50
  10  12  -1  204.18   16.20
  -9 -12   1   38.70    7.10
  -9 -12   1   33.70    8.30
   9  12  -1   30.70    6.50
   9  12  -1   30.30    7.60
  -8 -12   1  495.45   26.00
  -8 -12   1  436.26   27.00
   8 -12  -1  433.76   24.40
   8  12  -1  442.16   24.30
   8  12  -1  426.76   25.20
   7 -12  -1   21.80    5.80
  -7 -12   1   29.00    7.20
  -7 -12   1   18.10    5.50
   7  12  -1   23.10    5.60
   7  12  -1   15.10    6.50
  -7  12   1   19.50    5.80
   6 -12  -1  240.98   16.20
  -6 -12   1  285.27   16.70
  -6 -12   1  251.67   17.80
   6  12  -1  281.57   18.10
   6  12  -1  265.87   16.50
  -6  12   1  252.87   16.40
   5 -12  -1   20.30    5.00
  -5 -12   1   15.80    4.80
  -5 -12   1   20.60    6.40
   5  12  -1   11.10    4.80
   5  12  -1   13.70    6.30
  -5  12   1   15.90    5.00
  -4 -12   1  148.89   12.70
  -4 -12   1  137.09   11.40
   4 -12  -1  188.18   12.50
   4  12  -1  151.28   12.10
   4  12  -1  160.78   13.70
  -4  12   1  175.48   12.60
  -3 -12   1   11.80    4.10
   3 -12  -1   10.20    4.10
  -3 -12   1   15.20    5.40
   3  12  -1    5.40    4.30
   3  12  -1   14.50    6.20
  -3  12   1   18.00    7.40
  -3  12   1   16.20    5.30
  -2 -12   1  251.27   16.90
   2 -12  -1  286.77   17.60
  -2 -12   1  276.37   16.40
   2  12  -1  265.47   17.40
   2  12  -1  351.86   19.70
  -2  12   1  298.77   17.30
  -2  12   1  292.97   18.90
  -2  12   1  263.77   16.90
  -1 -12   1   12.30    4.40
   1 -12  -1    7.30    3.80
  -1 -12   1   10.70    5.00
  -1  12   1    5.60    6.10
  -1  12   1    6.50    4.80
  -1  12   1   10.90    5.00
   1  12  -1   14.20    6.40
   1  12  -1    6.40    4.90
   0 -12  -1  793.42   39.70
   0 -12   1  704.83   37.20
   0 -12   1  805.22   38.30
   0  12   1  844.92   38.50
   0  12  -1  822.82   40.00
   0  12  -1  808.42   40.90
   0  12   1  716.73   37.80
   0  12   1  753.52   38.80
   1 -12   1   15.00    4.40
  -1 -12  -1    8.60    4.40
   1 -12   1   12.80    5.30
  -1  12  -1    8.80    6.50
   1  12   1   14.90    4.80
  -1  12  -1    1.10    4.60
   1  12   1   11.10    6.00
   1  12   1   14.50    4.50
   2 -12   1  402.96   21.40
  -2 -12  -1  479.35   25.30
   2  12   1  362.26   21.50
  -2  12  -1  453.75   25.10
   2  12   1  402.16   22.90
   2  12   1  395.16   21.70
   3 -12   1   12.40    4.40
  -3 -12  -1   11.20    4.60
  -3  12  -1    9.00    4.90
   3  12   1   15.60    4.60
   3  12   1   10.20    4.80
   3  12   1   11.50    6.00
   4 -12   1  321.07   18.90
  -4 -12  -1  262.97   16.30
   4  12   1  312.97   19.20
   4  12   1  340.57   20.50
   4  12   1  352.56   19.60
  -4  12  -1  257.57   16.40
  -5 -12  -1   -0.80    4.10
  -5 -12  -1    5.30    5.40
  -5  12  -1   -0.20    4.50
   5  12   1    9.40    6.00
   5  12   1    0.60    4.40
   5  12   1    1.20    4.20
  -6 -12  -1  382.16   20.40
  -6 -12  -1  310.27   20.40
   6  12   1  418.26   23.30
   6  12   1  357.46   22.20
   6  12   1  420.26   22.50
  -6  12  -1  324.47   19.40
  -7 -12  -1    9.60    5.00
  -7 -12  -1   14.00    6.30
  -7  12  -1   11.40    6.00
   7  12   1    9.50    4.70
   7  12   1    1.00    5.50
  -8 -12  -1  339.87   21.80
  -8 -12  -1  330.27   20.60
   8  12   1  297.77   18.40
   8  12   1  284.97   18.90
  -9 -12  -1    1.80    5.70
  -9 -12  -1   -1.80    4.40
   9  12   1   -2.60    5.80
   9  12   1    0.80    8.50
 -10 -12  -1  155.38   14.80
 -10 -12  -1  126.09   12.70
  10  12   1   84.09   10.20
 -11 -12  -1   11.30    7.60
  11  12   1    1.40    6.40
  11  12   1    5.50    6.00
 -10 -13   1  142.29   13.60
 -10 -13   1  153.68   15.50
  10  13  -1  127.19   13.30
  -9 -13   1  106.79   12.80
  -9 -13   1  126.59   12.00
   9  13  -1  114.99   11.70
   9  13  -1   99.39   12.30
  -8 -13   1   41.30    7.50
  -8 -13   1   59.59    9.70
   8  13  -1   53.49    8.40
   8  13  -1   55.99   10.00
  -7 -13   1  117.69   12.90
   7 -13  -1  122.49   11.80
  -7 -13   1  131.49   12.20
  -7  13   1  126.59   11.90
   7  13  -1  119.19   11.40
   7  13  -1  115.49   12.50
   6 -13  -1   70.89    8.80
  -6 -13   1   86.19   10.90
  -6 -13   1   90.29    9.60
   6  13  -1   61.49    9.50
   6  13  -1   62.69    8.50
  -6  13   1   78.89    9.50
  -5 -13   1   92.29    9.70
   5 -13  -1   75.59    8.70
  -5 -13   1  110.19   11.70
   5  13  -1   76.09    9.00
   5  13  -1   69.29    9.90
  -5  13   1   88.99   10.00
  -4 -13   1   97.69   11.00
   4 -13  -1  168.98   12.30
  -4 -13   1   92.09    9.90
   4  13  -1  128.59   12.30
   4  13  -1  163.98   14.60
  -4  13   1  106.79   10.60
  -3 -13   1  107.09   10.30
  -3 -13   1  137.89   12.40
   3 -13  -1  133.59   11.30
  -3  13   1  102.59   10.80
   3  13  -1   87.59   10.00
   3  13  -1  131.89   12.90
   2 -13  -1  225.38   14.90
  -2 -13   1  164.58   12.70
   2  13  -1  199.68   14.80
  -2  13   1  180.28   13.60
  -2  13   1  155.18   14.70
   2  13  -1  235.98   17.80
   1 -13  -1  206.58   14.20
  -1 -13   1  231.68   15.00
  -1  13   1  221.38   16.10
   1  13  -1  206.18   16.60
  -1  13   1  226.48   17.90
   1  13  -1  177.48   14.80
   0 -13  -1  154.38   12.10
   0 -13   1  100.59    9.70
   0  13  -1  158.28   14.70
   0  13  -1  151.58   13.40
   0  13   1  108.59   10.90
   0  13   1  113.09   12.10
   1 -13   1  265.37   16.00
  -1 -13  -1  281.17   17.30
  -1  13  -1  267.77   17.70
   1  13   1  234.88   16.30
   1  13   1  248.68   18.50
  -2 -13  -1  109.49   10.60
   2 -13   1  142.89   11.50
   2  13   1  150.38   12.10
  -2  13  -1  124.69   11.30
   2  13   1  132.99   13.30
   3 -13   1  170.48   12.80
  -3 -13  -1  152.98   12.50
   3  13   1  161.98   14.70
   3  13   1  162.68   13.00
  -3  13  -1  181.98   13.60
  -4 -13  -1  181.18   13.70
  -4  13  -1  189.48   14.50
   4  13   1  153.68   12.80
   4  13   1  173.28   14.60
  -5 -13  -1  134.29   12.40
  -5  13  -1  129.99   12.00
   5  13   1  136.59   12.30
   5  13   1  136.89   13.10
  -6 -13  -1   30.90    6.70
   6  13   1   14.70    5.70
  -6  13  -1   26.70    6.50
   6  13   1   25.20    7.50
  -7 -13  -1  139.29   12.90
   7  13   1  155.38   14.10
   7  13   1  159.18   12.80
  -8 -13  -1    1.30    5.30
   8  13   1   18.00    7.60
   8  13   1   25.90    6.60
  -9 -13  -1   62.99    9.30
   9  13   1   69.09   10.30
  -8 -14   1    1.80    8.40
  -8 -14   1   -2.20    5.60
   8  14  -1   26.10    7.10
   8  14  -1   18.10    8.90
  -7 -14   1  153.28   13.90
   7  14  -1  132.39   14.20
   7  14  -1  128.49   12.70
  -7  14   1  148.59   15.20
  -6 -14   1   13.50    5.50
   6 -14  -1    8.20    7.90
  -6  14   1   20.40    7.10
   6  14  -1   10.20    8.00
   6  14  -1   11.30    5.70
   5 -14  -1  180.68   14.50
  -5 -14   1  185.38   14.00
  -5  14   1  153.48   14.10
   5  14  -1  189.18   14.40
   5  14  -1  155.18   15.70
  -4 -14   1   45.40    7.60
   4 -14  -1   63.19    8.50
   4  14  -1   47.60   10.10
   4  14  -1   48.10    7.70
  -4  14   1   44.10    8.30
   3 -14  -1  259.77   17.10
  -3 -14   1  204.28   14.50
   3  14  -1  250.57   17.10
   3  14  -1  255.27   20.10
  -3  14   1  193.18   15.60
   2 -14  -1   32.10    6.50
  -2 -14   1   18.20    5.50
   2  14  -1   17.40    5.70
   2  14  -1   22.50    8.90
  -2  14   1   15.50    6.80
   1 -14  -1  229.48   15.50
  -1 -14   1  205.28   14.40
   1  14  -1  192.48   15.80
   1  14  -1  224.28   18.20
  -1  14   1  216.38   15.90
  -1  14   1  190.28   17.70
   0 -14   1    9.00    5.00
   0 -14  -1    3.00    4.70
   0  14   1    9.80    7.90
   0  14  -1    2.50    5.70
   0  14   1    3.90    5.80
   1 -14   1  130.69   11.50
  -1 -14  -1  109.39   11.10
   1  14   1  143.09   14.10
  -1  14  -1  132.49   12.40
   1  14   1  112.89   11.50
   2 -14   1   29.80    8.50
  -2 -14  -1    9.20    5.50
   2  14   1   26.70    8.90
   2  14   1   17.80    5.90
  -2  14  -1   26.90    7.40
  -3 -14  -1  188.78   14.20
   3  14   1  219.68   16.00
   3  14   1  251.57   18.80
  -3  14  -1  196.98   15.30
  -4 -14  -1   33.10    7.00
   4  14   1   25.20    6.20
  -4  14  -1   28.40    7.50
   4  14   1   19.20    8.50
  -5 -14  -1  116.89   11.80
   5  14   1  102.29   11.20
   5  14   1  113.99   13.00
  -5  14  -1  123.69   12.30
  -6 -14  -1   15.60    6.00
  -6  14  -1    7.10    6.30
   6  14   1    6.20    5.50
   6  14   1    5.00    7.50
  -7 -14  -1   55.29    9.20
   7  14   1   78.99   11.40
   7  14   1   79.39   10.40
  -4 -15   1   97.89   10.80
   4 -15  -1  120.19   12.10
   4  15  -1  109.29   12.40
   4  15  -1  154.98   15.90
  -4  15   1  103.99   11.90
  -3 -15   1   -5.70    4.50
   3 -15  -1   14.60    6.00
  -3  15   1    2.10    6.80
   3  15  -1    3.60    5.90
   3  15  -1   -1.20    8.70
  -2 -15   1  147.19   12.60
   2 -15  -1  142.69   12.90
   2  15  -1  131.89   12.90
   2  15  -1  123.79   15.20
  -2  15   1  115.19   13.00
  -1 -15   1   41.50    7.90
   1 -15  -1   36.90    7.10
   1  15  -1   22.90    7.80
  -1  15   1   35.80    8.40
   0 -15   1  100.69   11.10
   0 -15  -1   96.39   10.80
   0  15   1  100.59   12.20
   0  15  -1  113.89   12.30
   0  15   1  111.79   14.40
  -1 -15  -1   55.99    8.50
   1  15   1   57.49   10.00
   1  15   1   56.69   11.40
  -1  15  -1   53.59    9.50
  -2 -15  -1  105.69   11.10
   2  15   1   96.99   12.80
   2  15   1   75.09   10.60
  -2  15  -1   85.79   11.10
  -3 -15  -1    3.60    5.50
   3  15   1    4.30    8.60
  -3  15  -1    9.70    7.00
   3  15   1   19.60    7.20
  -4 -15  -1   82.19   10.80
  -4  15  -1   89.99   10.90
   4  15   1   77.09   10.90
   4  15   1   86.79   12.80
  19   0  -2   -0.60    4.10
 -19   0   2    1.50    6.20
 -19   0   2   -2.60    6.20
  19   0  -2   -7.10    7.60
  18   0  -2  213.38   14.00
 -18   0   2  230.98   16.30
  18   0  -2  232.78   17.90
 -18   0   2  213.98   16.90
 -17   0   2   -1.20    4.90
  17   0  -2   -0.30    6.20
  17   0  -2   -6.60    3.10
 -17   0   2   -4.40    4.50
  16   0  -2  459.75   23.70
  16   0  -2  368.46   21.10
 -16   0   2  382.76   22.60
 -16   0   2  371.86   21.00
  15   0  -2    1.90    2.80
  15   0  -2   -3.40    4.60
 -15   0   2    2.60    4.00
 -15   0   2   -1.50    3.60
  14   0  -2 1054.79   48.90
 -14   0   2  903.61   43.90
  14   0  -2 1010.70   47.70
 -14   0   2  876.91   42.20
 -13   0   2    2.80    3.10
 -13   0   2    2.00    3.10
  13   0  -2    0.30    2.30
  13   0  -2    0.00    3.70
  12   0  -2  447.86   21.70
 -12   0   2  276.37   16.30
 -12   0   2  284.37   15.10
  12   0  -2  436.56   22.60
  11   0  -2   -1.50    2.80
 -11   0   2   -0.60    2.30
  11   0  -2   -2.40    1.90
 -11   0   2    3.70    2.90
 -10   0   2 1213.48   54.39
  10   0  -2 1102.99   50.09
 -10   0   2 1186.48   55.29
  10   0  -2 1111.89   50.59
   9   0  -2    3.80    2.30
  -9   0   2   -0.30    1.90
  -9   0   2   -1.90    1.60
   9   0  -2   -0.70    1.40
   8   0  -2 2271.67  101.29
  -8   0   2 2680.23  119.59
   8   0  -2 2303.67  100.99
  -8   0   2 2746.33  120.49
   7   0  -2    0.80    1.70
  -7   0   2   -1.40    1.30
   7   0  -2   -0.10    1.20
  -7   0   2    2.60    1.70
   6   0  -2 2464.85  107.49
  -6   0   2 2137.79   94.69
   6   0  -2 2417.86  107.19
  -6   0   2 2140.89   94.19
  -5   0   2   -2.70    0.90
  -5   0   2    0.10    1.30
   5   0  -2    1.00    1.30
   5   0  -2   -0.40    0.90
  -4   0   2   85.49    5.10
  -4   0   2   87.79    4.90
   4   0  -2  409.96   19.10
   4   0  -2  412.86   18.90
  -3   0   2   -3.20    0.80
   3   0  -2   -2.50    1.10
   3   0  -2   -4.20    0.70
  -3   0   2   -4.60    0.90
  -1   0  -2    0.20    0.80
   2   0   2 3002.90  130.89
  -2   0  -2 4933.21  201.58
  -2   0  -2 4302.07  201.68
   3   0   2   -2.20    0.60
   3   0   2   -0.80    0.60
  -3   0  -2    0.60    1.20
  -3   0  -2   -0.60    1.00
  -4   0  -2 3362.26  143.99
  -4   0  -2 3132.39  143.59
   4   0   2 3232.68  140.29
   4   0   2 3183.28  140.19
  -4   0  -2 3358.06  144.59
   5   0   2    0.80    1.00
   5   0   2    0.50    0.90
  -5   0  -2    2.10    1.70
  -5   0  -2   21.90    2.50
   6   0   2 1333.97   55.39
  -6   0  -2  985.80   48.60
  -6   0  -2 1168.88   47.90
   6   0   2 1161.98   55.29
  -7   0  -2   -0.50    1.90
   7   0   2   -0.90    1.20
   7   0   2   -0.20    1.50
  -7   0  -2   -0.40    1.70
   8   0   2 2199.68   95.69
  -8   0  -2 2421.86  107.99
  -8   0  -2 2394.86  106.79
   8   0   2 2125.39   95.49
  -9   0  -2    0.60    2.60
   9   0   2    0.70    1.70
  -9   0  -2    3.90    2.50
   9   0   2    1.70    2.10
 -10   0  -2 1278.67   58.19
  10   0   2  901.21   40.80
  10   0   2  887.01   41.30
 -10   0  -2 1207.18   56.59
 -11   0  -2   -0.20    3.00
 -11   0  -2    3.00    3.10
  11   0   2    0.30    2.90
  11   0   2    1.10    2.10
  12   0   2  291.67   16.10
 -12   0  -2  278.87   17.60
  12   0   2  287.67   15.10
 -12   0  -2  303.67   16.50
  13   0   2   -3.60    3.70
 -13   0  -2   -2.00    3.80
  13   0   2   -0.60    2.30
 -13   0  -2    3.10    4.00
 -14   0  -2 1127.59   52.99
  14   0   2 1040.00   49.60
  14   0   2 1058.19   48.60
 -14   0  -2 1110.49   54.69
  15   0   2   -0.70    2.80
  15   0   2    1.20    4.90
 -15   0  -2    9.80    5.20
 -15   0  -2    5.10    5.10
 -16   0  -2  228.58   17.90
  16   0   2  198.08   12.40
  16   0   2  142.39   13.30
 -16   0  -2  238.88   16.40
 -17   0  -2   -1.40    6.00
 -17   0  -2   -2.90    4.90
  17   0   2   -5.60    6.30
  18   0   2   50.39    9.90
 -18   0  -2   71.29   10.20
 -18   0  -2   55.39   11.30
  19  -1  -2  167.88   16.10
 -19  -1   2  203.98   17.20
  19  -1  -2  181.58   13.20
  19   1  -2  161.88   15.50
 -19   1   2  206.18   17.10
 -19   1   2  195.18   16.00
  19   1  -2  162.08   13.30
  18  -1  -2  121.29   13.20
 -18  -1   2  123.19   13.10
 -18  -1   2  132.69   13.20
  18  -1  -2  119.89   10.40
  18   1  -2  121.39   10.50
 -18   1   2  110.89   11.50
 -18   1   2  126.69   13.30
  18   1  -2  125.59   12.70
 -17  -1   2  187.68   13.70
  17  -1  -2  219.08   16.40
 -17  -1   2  205.48   15.70
  17  -1  -2  197.48   12.70
  17   1  -2  183.08   12.70
 -17   1   2  185.38   15.00
  17   1  -2  173.28   14.70
 -17   1   2  180.08   14.00
  16  -1  -2   97.59    8.60
 -16  -1   2   75.19    9.70
 -16  -1   2   74.09    8.20
  16  -1  -2   74.39   10.00
  16   1  -2  112.49   10.50
 -16   1   2   73.79    8.50
 -16   1   2   86.69   10.00
  16   1  -2  104.89    9.00
 -15  -1   2  272.47   16.20
  15  -1  -2  268.17   15.30
  15  -1  -2  285.77   17.80
 -15  -1   2  281.47   18.00
 -15   1   2  279.27   17.50
 -15   1   2  277.57   16.60
  15   1  -2  287.87   15.70
  15   1  -2  264.57   16.90
 -14  -1   2  109.89    9.90
  14  -1  -2   99.99    8.00
 -14  -1   2  114.89    8.80
  14  -1  -2  119.09   10.20
 -14   1   2  105.59    9.80
  14   1  -2  114.79    9.70
 -14   1   2  120.49    9.30
  14   1  -2  112.69    8.20
  13  -1  -2  337.67   17.80
 -13  -1   2  280.07   14.60
 -13  -1   2  229.68   15.50
  13  -1  -2  378.86   19.50
  13   1  -2  358.76   18.90
 -13   1   2  248.48   15.60
  13   1  -2  327.67   17.80
 -13   1   2  279.67   15.00
 -12  -1   2  656.63   31.20
  12  -1  -2  589.54   28.50
 -12  -1   2  589.14   29.40
  12  -1  -2  561.14   27.30
 -12   1   2  604.04   30.90
  12   1  -2  588.94   27.40
 -12   1   2  623.94   29.90
  12   1  -2  541.95   27.90
 -11  -1   2  377.16   20.90
  11  -1  -2  511.85   25.80
 -11  -1   2  387.86   19.60
  11  -1  -2  538.15   25.00
  11   1  -2  509.65   24.90
  11   1  -2  525.35   25.50
 -11   1   2  445.66   21.20
 -11   1   2  384.06   19.90
 -10  -1   2 1010.10   45.00
  10  -1  -2 1127.69   50.19
  10  -1  -2 1169.88   50.89
 -10  -1   2  969.60   46.20
  10   1  -2 1080.39   50.09
  10   1  -2 1056.09   50.39
 -10   1   2  958.60   46.00
 -10   1   2 1008.50   45.30
   9  -1  -2  851.61   38.30
   9  -1  -2  830.42   38.80
  -9  -1   2  815.52   36.70
  -9  -1   2  836.42   38.00
  -9   1   2  775.42   37.60
   9   1  -2  856.01   38.60
   9   1  -2  820.12   38.30
  -9   1   2  785.22   37.00
  -8  -1   2   75.69    4.90
  -8  -1   2   75.69    5.80
   8  -1  -2  113.59    7.30
  -8   1   2   62.79    5.50
  -8   1   2   76.49    5.20
   8   1  -2  113.29    6.50
   8   1  -2  107.69    6.90
   7  -1  -2 1003.60   45.60
   7  -1  -2 1060.39   45.20
  -7  -1   2 1285.87   59.09
  -7  -1   2 1316.97   58.19
  -7   1   2 1287.77   58.39
  -7   1   2 1340.77   58.89
   7   1  -2  961.60   45.20
   7   1  -2 1001.90   45.10
   6  -1  -2  710.93   31.20
   6  -1  -2  677.93   31.50
  -6  -1   2 1059.49   49.60
  -6  -1   2 1144.59   48.90
   6   1  -2  681.43   31.30
  -6   1   2 1100.29   49.40
   6   1  -2  684.73   31.10
  -6   1   2 1086.39   49.10
   5  -1  -2  120.09    6.80
  -5  -1   2  118.09    6.00
  -5  -1   2  123.29    6.70
   5   1  -2  128.19    6.50
   5   1  -2  122.09    6.60
  -5   1   2  105.79    6.30
  -4  -1   2 2470.85  113.39
  -4  -1   2 2568.04  112.79
   4  -1  -2 2625.54  124.99
   4  -1  -2 2896.31  124.79
  -4   1   2 2633.84  113.09
   4   1  -2 2956.10  124.79
   4   1  -2 2930.11  124.89
  -4   1   2 2646.14  113.09
  -3  -1   2 2231.98   95.29
   3  -1  -2 1407.66   60.79
  -3  -1   2 2143.99   94.89
   3   1  -2 1397.46   60.79
  -3   1   2 2125.19   94.89
   3   1  -2 1344.37   60.89
   2  -1  -2 2622.84  114.59
  -2  -1   2 1958.30   83.49
  -2   1   2 1840.42   83.19
   1  -1   2 1491.05   64.89
   1  -1   2 1449.95   64.79
  -1  -1  -2 1069.39   48.80
  -1  -1  -2 1149.58   48.60
  -1   1  -2 1052.59   48.60
  -1   1  -2 1133.29   48.70
   2  -1   2 2858.11  124.49
  -2  -1  -2 2924.91  125.99
  -2  -1  -2 2811.72  125.79
   2  -1   2 2833.32  124.79
  -2  -1  -2 2769.32  125.89
  -2  -1  -2 3036.10  126.29
  -2   1  -2 2702.33  125.99
  -2   1  -2 3041.30  125.79
  -3  -1  -2 2538.85  120.29
  -3  -1  -2 2745.23  119.99
   3  -1   2 3076.69  127.49
   3  -1   2 2838.92  127.89
  -3  -1  -2 2961.80  119.79
  -3  -1  -2 2690.73  119.69
   3  -1   2 2821.22  126.99
  -3   1  -2 2736.23  120.09
  -3   1  -2 2754.32  119.59
   4  -1   2 2758.22  129.19
   4  -1   2 3141.79  128.89
  -4  -1  -2 3195.98  130.59
  -4  -1  -2 2707.03  130.79
   4   1   2 2932.21  128.49
  -4   1  -2 2750.82  130.99
   4   1   2 2900.81  128.99
  -4   1  -2 3274.57  130.39
   4   1   2 3007.10  128.49
   5  -1   2 1841.32   85.19
  -5  -1  -2 1497.05   71.69
  -5  -1  -2 1574.14   72.99
   5  -1   2 1917.81   84.79
  -5  -1  -2 1691.73   72.39
   5   1   2 1933.21   84.49
  -5   1  -2 1661.53   72.49
   5   1   2 1949.20   84.99
   5   1   2 2013.00   84.69
  -5   1  -2 1557.64   72.99
  -5   1  -2 1810.82   71.59
   6  -1   2  147.59    7.40
   6  -1   2  146.19    7.90
  -6  -1  -2   99.29    5.90
  -6  -1  -2   99.79    5.20
   6   1   2  141.99    7.60
  -6   1  -2   97.19    6.70
  -6   1  -2   92.29    4.90
   6   1   2  139.59    7.20
   6   1   2  149.29    7.50
  -7  -1  -2 2083.99   98.89
  -7  -1  -2 2335.17   96.99
   7  -1   2 2253.57   95.29
   7  -1   2 2046.60   95.69
  -7  -1  -2 2214.68   97.89
   7   1   2 2173.68   95.39
   7   1   2 2173.78   95.39
  -7   1  -2 2155.48   98.09
  -7   1  -2 2254.27   98.99
   7   1   2 2164.08   95.09
  -8  -1  -2   45.70    4.50
   8  -1   2  150.98    8.70
   8  -1   2  145.99    7.90
  -8  -1  -2   51.59    5.60
  -8   1  -2   43.10    4.60
   8   1   2  154.58    8.00
  -8   1  -2   47.20    5.40
   8   1   2  133.99    7.90
   9  -1   2 1367.86   58.79
  -9  -1  -2 1416.66   65.59
   9  -1   2 1323.07   59.39
  -9  -1  -2 1479.95   67.09
  -9   1  -2 1474.65   65.99
  -9   1  -2 1460.75   66.99
   9   1   2 1280.57   58.79
   9   1   2 1280.27   58.79
  10  -1   2  463.75   21.50
  10  -1   2  454.65   22.40
 -10  -1  -2  429.76   23.30
 -10  -1  -2  434.96   22.00
  10   1   2  419.66   21.60
 -10   1  -2  478.75   23.60
  10   1   2  462.65   21.70
 -10   1  -2  430.06   22.20
 -11  -1  -2  451.55   21.80
 -11  -1  -2  448.36   23.40
  11  -1   2  351.26   17.30
  11  -1   2  334.77   18.30
 -11   1  -2  420.56   21.80
  11   1   2  339.77   17.40
  11   1   2  356.16   17.60
 -11   1  -2  385.46   22.70
 -12  -1  -2  791.62   36.90
  12  -1   2  637.94   31.10
  12  -1   2  715.83   32.50
 -12  -1  -2  725.43   38.30
 -12   1  -2  790.62   37.10
 -12   1  -2  760.92   38.30
  12   1   2  677.03   31.70
  12   1   2  629.94   31.20
 -13  -1  -2  217.98   13.70
 -13  -1  -2  208.98   14.80
  13  -1   2  224.78   12.20
  13  -1   2  184.98   13.50
  13   1   2  199.38   13.10
 -13   1  -2  207.38   13.80
 -13   1  -2  227.38   15.20
  13   1   2  228.88   12.40
 -14  -1  -2  136.39   11.00
  14  -1   2  108.39    7.90
 -14  -1  -2  131.19   12.80
  14  -1   2   95.69    9.80
  14   1   2   98.29    8.00
  14   1   2  112.99    9.60
 -14   1  -2  135.39   12.10
 -14   1  -2  148.39   11.50
  15  -1   2  267.07   17.80
 -15  -1  -2  303.97   20.80
  15  -1   2  269.77   15.40
 -15  -1  -2  335.97   19.50
 -15   1  -2  339.97   20.00
 -15   1  -2  331.77   21.00
  15   1   2  277.57   17.00
  15   1   2  280.67   15.70
  16  -1   2  136.19   13.40
 -16  -1  -2  136.59   13.60
 -16  -1  -2  120.79   11.00
  16  -1   2  115.39   11.70
  16   1   2  119.49    9.90
 -16   1  -2  102.19   10.90
  16   1   2  115.69   11.20
 -16   1  -2   92.19   11.80
  17  -1   2   44.30    9.60
 -17  -1  -2   82.19   11.40
 -17  -1  -2   66.49    9.40
  17  -1   2   48.10    9.50
 -17   1  -2   72.69    9.90
  17   1   2   48.00    9.30
  17   1   2   47.20    8.40
  18  -1   2  119.29   13.20
  18  -1   2  107.39   14.10
 -18  -1  -2   75.19   12.50
 -18   1  -2   97.89   11.60
  18   1   2   72.19   11.00
  19  -2  -2  246.18   18.90
  19  -2  -2  184.98   14.00
 -19  -2   2  224.68   19.70
  19  -2  -2  215.98   18.40
 -19   2   2  245.78   18.20
  19   2  -2  189.78   14.50
  19   2  -2  162.08   16.00
 -18  -2   2   31.10    7.80
  18  -2  -2   37.20    9.50
  18  -2  -2   40.10    6.30
 -18   2   2   19.60    7.20
  18   2  -2   44.20    6.90
  18   2  -2   45.60    9.10
 -18   2   2   32.00    7.50
 -17  -2   2  287.17   19.70
  17  -2  -2  273.77   19.30
  17  -2  -2  264.07   15.70
 -17   2   2  297.27   19.50
  17   2  -2  253.97   15.70
  17   2  -2  244.38   17.80
 -17   2   2  275.67   18.40
 -16  -2   2   68.19    9.60
  16  -2  -2  104.09    8.90
  16  -2  -2  125.79   12.00
  16   2  -2   90.29    8.60
 -16   2   2   79.89    9.10
 -16   2   2   74.59    9.40
  16   2  -2  111.79   10.80
  15  -2  -2  144.69    9.90
  15  -2  -2  140.99   12.40
 -15  -2   2  157.28   10.80
 -15  -2   2  154.68   12.40
  15   2  -2  157.58   10.20
 -15   2   2  159.18   12.30
  15   2  -2  133.79   11.30
 -15   2   2  133.09   11.20
  14  -2  -2    8.00    3.10
  14  -2  -2    8.90    5.30
 -14  -2   2   11.00    4.30
 -14  -2   2   13.30    4.10
  14   2  -2    7.20    3.10
 -14   2   2   12.10    4.40
 -14   2   2   12.90    4.30
  14   2  -2    3.90    4.40
  13  -2  -2  440.66   22.10
  13  -2  -2  445.46   23.70
 -13  -2   2  470.25   23.30
 -13  -2   2  473.25   25.20
 -13   2   2  467.65   24.70
 -13   2   2  458.35   23.80
  13   2  -2  455.25   22.20
  13   2  -2  431.86   22.80
 -12  -2   2  101.59    7.20
 -12  -2   2   99.29    8.40
  12  -2  -2  104.29    9.20
  12  -2  -2  118.89    7.70
 -12   2   2   71.49    7.80
  12   2  -2  117.49    8.70
 -12   2   2   92.59    7.90
  12   2  -2  104.49    7.70
  11  -2  -2 1572.44   73.49
 -11  -2   2 1527.85   70.29
  11  -2  -2 1661.63   74.59
 -11  -2   2 1518.55   68.49
 -11   2   2 1555.44   69.89
  11   2  -2 1639.84   73.69
 -11   2   2 1500.95   68.99
  11   2  -2 1696.33   73.89
  10  -2  -2  257.67   13.50
  10  -2  -2  217.48   12.00
 -10  -2   2  145.99   10.20
 -10  -2   2  159.98    8.90
 -10   2   2  161.58   10.10
  10   2  -2  233.68   12.20
  10   2  -2  219.38   12.40
  -9  -2   2 1727.63   76.69
  -9  -2   2 1671.33   78.09
   9  -2  -2 1917.81   87.99
   9  -2  -2 2019.40   87.29
   9   2  -2 1995.20   87.49
  -9   2   2 1813.82   77.89
  -9   2   2 1689.93   77.19
   9   2  -2 1931.31   87.29
  -8  -2   2  239.98   11.20
  -8  -2   2  195.88   12.10
   8  -2  -2  259.37   13.80
   8  -2  -2  288.57   14.80
   8   2  -2  282.17   14.00
  -8   2   2  212.18   11.60
   8   2  -2  293.07   13.00
   8   2  -2  287.97   14.20
  -8   2   2  229.78   12.00
   7  -2  -2  827.72   36.30
  -7  -2   2 1082.79   47.20
  -7  -2   2  994.90   48.20
   7  -2  -2  749.73   35.60
   7   2  -2  766.32   35.70
  -7   2   2 1093.99   48.00
   7   2  -2  756.12   35.60
   7   2  -2  829.22   34.90
  -7   2   2 1053.09   47.70
  -6  -2   2  233.88   11.20
   6  -2  -2  162.78    8.20
  -6  -2   2  237.88   12.40
   6  -2  -2  157.68    8.80
   6   2  -2  145.79    8.10
   6   2  -2  162.38    7.60
   6   2  -2  154.78    8.30
  -6   2   2  226.58   11.70
  -6   2   2  233.28   11.80
   5  -2  -2 2376.06  109.19
   5  -2  -2 2567.64  108.79
  -5  -2   2 2762.22  116.19
  -5  -2   2 2507.25  114.99
  -5   2   2 2660.23  114.99
  -5   2   2 2507.65  115.89
   5   2  -2 2424.46  108.79
   5   2  -2 2474.85  108.79
  -5   2   2 2597.84  115.49
  -5   2   2 2590.14  114.89
   5   2  -2 2539.05  108.49
  -5   2   2 2773.82  115.59
  -4  -2   2 1303.67   57.09
   4  -2  -2 1497.05   66.79
   4  -2  -2 1498.15   66.19
  -4  -2   2 1237.08   57.99
   4  -2  -2 1525.15   66.49
  -4   2   2 1344.17   57.49
  -4   2   2 1291.47   57.49
  -4   2   2 1311.87   57.89
   4   2  -2 1492.75   66.39
   4   2  -2 1421.66   66.49
   4   2  -2 1597.24   66.29
   3  -2  -2 1982.40   85.59
   3  -2  -2 2045.10   85.69
  -3  -2   2 1925.81   81.69
   3   2  -2 1962.90   85.59
  -3   2   2 1801.02   81.49
   3   2  -2 1804.52   85.59
  -3   2   2 1812.62   81.19
   3   2  -2 1966.90   85.79
   2  -2  -2  359.56   16.70
  -2  -2   2  380.26   16.90
  -2  -2   2  367.26   17.50
   2   2  -2  366.26   16.70
  -2   2   2  353.96   17.30
  -2   2   2  375.76   17.00
   2   2  -2  357.56   16.80
   1  -2  -2 1608.34   69.69
  -1  -2   2  769.42   35.00
   1  -2  -2 1574.74   69.69
  -1   2   2  775.62   34.60
   1   2  -2 1556.94   69.59
  -1   2   2  787.12   34.80
   0  -2   2 1174.68   51.29
   0  -2  -2 1227.38   54.19
   0   2   2 1102.49   50.99
   0   2  -2 1216.38   53.99
   0   2   2 1173.08   50.69
   1  -2   2 2010.80   88.19
   1  -2   2 1989.50   88.29
  -1  -2  -2 1400.66   62.69
  -1  -2  -2 1366.46   62.99
  -1  -2  -2 1524.75   62.99
  -1   2  -2 1411.06   62.79
  -2  -2  -2 1711.93   69.89
  -2  -2  -2 1640.64   70.09
   2  -2   2 1278.97   56.89
  -2  -2  -2 1430.76   70.19
  -2  -2  -2 1578.14   69.99
  -2   2  -2 1583.84   69.99
   3  -2   2 5416.16  222.28
   3  -2   2 5006.40  223.18
  -3  -2  -2 5218.38  225.48
   3  -2   2 4867.71  222.98
  -3  -2  -2 5250.57  225.08
  -3  -2  -2 5679.73  224.98
  -3  -2  -2 5086.79  224.98
  -3   2  -2 4759.32  224.68
  -3   2  -2 4927.91  225.08
  -4  -2  -2  948.91   41.20
  -4  -2  -2  925.31   40.30
   4  -2   2  818.12   34.20
  -4  -2  -2  901.91   40.40
  -4  -2  -2  807.22   40.30
   4  -2   2  710.93   34.90
  -4   2  -2  867.91   40.60
  -4   2  -2  968.70   40.10
   5  -2   2 1644.84   75.79
  -5  -2  -2 1846.02   79.79
  -5  -2  -2 1875.81   81.09
  -5  -2  -2 1717.73   79.99
  -5  -2  -2 1758.22   79.99
   5  -2   2 1841.62   75.19
   5  -2   2 1696.33   76.29
  -5   2  -2 1644.94   80.29
  -5   2  -2 2018.00   79.59
   5   2   2 1663.53   74.69
   5   2   2 1689.43   74.59
  -6  -2  -2  568.24   24.30
  -6  -2  -2  565.54   25.80
   6  -2   2  413.46   22.10
   6  -2   2  530.75   21.60
  -6  -2  -2  520.45   24.60
   6  -2   2  450.15   22.80
   6   2   2  459.15   21.10
  -6   2  -2  481.85   23.80
  -6   2  -2  533.45   25.00
   6   2   2  483.45   21.80
   7  -2   2  940.01   39.90
  -7  -2  -2  790.02   36.00
   7  -2   2  854.21   41.30
  -7  -2  -2  723.93   37.10
   7  -2   2  837.82   40.60
   7   2   2  903.41   39.70
   7   2   2  829.52   40.10
   7   2   2  945.51   39.80
  -7   2  -2  807.22   35.10
  -7   2  -2  836.42   36.60
   7   2   2  887.81   39.60
   7   2   2  891.11   39.80
   8  -2   2  181.68   10.60
  -8  -2  -2  138.59    9.50
   8  -2   2  155.18    8.60
   8  -2   2  180.38   10.00
  -8  -2  -2  147.09    8.30
   8   2   2  167.38    9.10
   8   2   2  151.18    8.50
  -8   2  -2  151.88    8.90
  -8   2  -2  128.29    9.20
   9  -2   2  707.43   34.40
  -9  -2  -2  595.54   28.20
  -9  -2  -2  599.24   29.80
   9  -2   2  828.42   35.90
   9   2   2  741.23   34.40
  -9   2  -2  621.94   28.90
   9   2   2  763.22   34.80
  -9   2  -2  579.44   29.70
 -10  -2  -2  299.57   15.60
  10  -2   2  333.57   17.10
  10  -2   2  309.37   15.50
 -10  -2  -2  329.37   17.60
  10   2   2  299.87   15.80
 -10   2  -2  288.67   16.20
  10   2   2  307.87   15.50
 -10   2  -2  276.17   16.90
 -11  -2  -2 1084.19   52.69
 -11  -2  -2 1111.29   50.79
  11  -2   2 1094.69   52.19
  11  -2   2 1175.78   50.99
  11   2   2 1139.99   51.09
  11   2   2 1077.79   51.19
 -11   2  -2 1089.59   52.59
 -11   2  -2 1133.59   51.59
  12  -2   2   88.39    8.50
  12  -2   2   89.39    9.20
 -12  -2  -2   99.19   10.60
 -12  -2  -2  107.39    8.40
  12  -2   2   84.49    6.30
 -12   2  -2  118.99   10.00
  12   2   2   81.99    6.90
 -12   2  -2  112.89    9.40
  12   2   2   89.09    6.70
  13  -2   2  457.05   23.30
 -13  -2  -2  571.44   30.70
  13  -2   2  424.16   23.90
 -13  -2  -2  574.24   28.70
  13  -2   2  420.16   21.00
 -13   2  -2  578.74   29.40
  13   2   2  438.76   21.60
  13   2   2  382.56   21.20
  14  -2   2   36.30    7.30
 -14  -2  -2   68.29    7.70
 -14  -2  -2   53.99    8.40
  14  -2   2   47.40    7.60
  14  -2   2   44.10    5.40
  14   2   2   33.90    5.50
  14   2   2   37.50    5.10
 -14   2  -2   72.79    8.20
  15  -2   2  230.18   16.50
 -15  -2  -2  225.58   15.10
  15  -2   2  231.98   17.00
 -15  -2  -2  194.88   16.00
  15   2   2  212.08   14.90
  15   2   2  236.78   14.00
 -15   2  -2  249.38   16.20
  16  -2   2   37.30    8.30
  16  -2   2   22.60    7.60
 -16  -2  -2   30.80    7.80
  16   2   2   20.20    6.50
 -16   2  -2   34.60    7.60
  16   2   2   19.60    4.70
  17  -2   2  302.87   20.50
  17  -2   2  249.48   20.50
 -17  -2  -2  240.38   19.10
 -17   2  -2  290.37   18.80
  17   2   2  255.77   18.20
  17   2   2  259.07   16.20
  18  -3  -2  163.08   12.10
 -18  -3   2  178.78   15.90
  18  -3  -2  133.89   14.10
  18  -3  -2  156.28   15.30
 -18   3   2  132.39   13.30
  18   3  -2  142.49   11.50
  18   3  -2  141.19   13.60
 -17  -3   2  100.29   11.90
  17  -3  -2   61.29    7.10
  17  -3  -2   56.49   10.00
  17  -3  -2   50.39    9.10
 -17   3   2   83.49    9.90
  17   3  -2   65.69    9.00
  17   3  -2   54.89    6.80
  16  -3  -2  283.37   19.90
 -16  -3   2  311.27   20.10
  16  -3  -2  320.97   21.10
  16  -3  -2  340.77   18.10
 -16   3   2  307.27   18.80
  16   3  -2  314.47   18.00
  16   3  -2  342.27   19.90
 -15  -3   2   63.09    8.70
  15  -3  -2   30.10    7.80
  15  -3  -2   40.30    5.40
  15   3  -2   38.20    5.50
 -15   3   2   68.19    7.90
  15   3  -2   34.10    6.40
 -15   3   2   63.69    8.20
  14  -3  -2  496.15   27.60
  14  -3  -2  544.75   25.80
 -14  -3   2  497.15   27.30
  14   3  -2  499.65   25.80
 -14   3   2  488.35   25.90
  14   3  -2  521.65   26.50
 -14   3   2  519.95   27.00
 -13  -3   2   31.50    6.00
 -13  -3   2   33.90    4.90
  13  -3  -2   51.59    5.40
  13  -3  -2   53.79    7.30
 -13   3   2   42.20    5.90
  13   3  -2   54.69    5.70
  13   3  -2   48.30    6.10
 -13   3   2   43.10    5.90
  12  -3  -2  531.95   25.30
 -12  -3   2  429.36   22.00
 -12  -3   2  392.96   19.50
  12  -3  -2  454.95   23.20
  12   3  -2  461.25   23.30
 -12   3   2  359.66   20.20
 -12   3   2  385.16   21.00
  12   3  -2  469.85   23.80
  11  -3  -2   47.50    6.10
  11  -3  -2   36.50    4.40
 -11  -3   2   44.20    5.70
 -11  -3   2   34.40    4.00
  11   3  -2   36.10    4.80
  11   3  -2   48.70    4.90
 -11   3   2   41.00    5.00
 -11   3   2   38.30    5.20
  10  -3  -2  622.84   28.90
 -10  -3   2  757.02   37.50
 -10  -3   2  797.32   35.60
  10  -3  -2  629.24   30.20
  10   3  -2  616.84   29.00
  10   3  -2  593.84   29.00
 -10   3   2  767.82   36.80
 -10   3   2  776.02   36.30
   9  -3  -2  809.52   37.90
  -9  -3   2  928.51   42.00
  -9  -3   2  892.81   40.10
   9  -3  -2  809.02   38.90
  -9   3   2  857.11   41.10
   9   3  -2  835.82   38.10
  -9   3   2  867.11   40.90
   9   3  -2  859.51   38.10
   8  -3  -2 1685.03   73.69
  -8  -3   2 1531.05   66.79
  -8  -3   2 1452.65   64.99
   8  -3  -2 1647.44   74.59
  -8   3   2 1448.06   65.79
  -8   3   2 1562.74   64.69
   8   3  -2 1705.53   73.09
   8   3  -2 1606.04   73.69
  -8   3   2 1381.26   64.59
   8   3  -2 1631.54   73.79
  -8   3   2 1418.76   65.89
   7  -3  -2 2704.93  116.99
  -7  -3   2 2555.74  115.59
   7  -3  -2 2684.73  117.69
  -7  -3   2 2676.43  113.99
  -7   3   2 2463.95  114.69
   7   3  -2 2581.24  116.99
   7   3  -2 2757.02  116.49
   7   3  -2 2541.65  116.89
  -7   3   2 2696.03  113.79
  -7   3   2 2575.84  115.19
  -7   3   2 2679.93  113.79
  -7   3   2 2524.65  114.89
  -6  -3   2 1747.63   77.79
  -6  -3   2 1857.51   79.49
   6  -3  -2 2115.09   89.99
   6  -3  -2 2029.00   90.39
   6  -3  -2 2038.60   89.69
  -6   3   2 1732.03   78.99
  -6   3   2 1834.52   77.89
  -6   3   2 1804.42   77.89
   6   3  -2 1968.20   89.39
   6   3  -2 1995.20   89.69
   6   3  -2 2045.70   89.79
  -6   3   2 1639.74   78.49
   5  -3  -2  572.34   25.10
   5  -3  -2  553.64   25.10
  -5  -3   2  498.75   23.80
   5  -3  -2  552.74   25.70
  -5  -3   2  512.15   22.40
   5   3  -2  547.35   24.90
  -5   3   2  494.05   22.60
   5   3  -2  534.45   25.00
  -5   3   2  492.85   23.10
  -5   3   2  487.45   23.60
  -5   3   2  503.25   22.70
   5   3  -2  524.45   25.10
   4  -3  -2 2478.05  104.49
  -4  -3   2 2136.69   95.99
   4  -3  -2 2218.58  104.89
  -4  -3   2 2158.28   95.29
   4  -3  -2 2323.67  104.49
  -4   3   2 2201.78   95.79
   4   3  -2 2528.65  104.49
  -4   3   2 2203.28   95.19
  -4   3   2 2160.98   95.09
  -4   3   2 2134.59   95.29
   4   3  -2 2333.87  104.59
  -3  -3   2  296.17   13.90
  -3  -3   2  277.77   13.10
   3  -3  -2  344.57   15.70
   3  -3  -2  352.86   16.10
   3   3  -2  330.37   16.10
   3   3  -2  337.77   16.00
  -3   3   2  280.87   13.20
  -3   3   2  269.87   13.10
  -3   3   2  265.87   13.10
  -3   3   2  276.17   13.70
   2  -3  -2 2635.04  119.59
  -2  -3   2 2995.80  119.29
   2  -3  -2 2665.23  119.59
  -2  -3   2 2716.43  118.49
  -2   3   2 2573.24  118.69
  -2   3   2 2689.93  118.79
  -2   3   2 2548.45  118.49
   2   3  -2 2940.51  119.69
   2   3  -2 2657.33  119.69
  -1  -3   2  358.86   16.90
   1  -3  -2  352.36   16.70
   1  -3  -2  343.47   16.80
  -1   3   2  383.56   16.90
   1   3  -2  359.26   16.80
  -1   3   2  364.26   17.20
   1   3  -2  373.66   16.70
   0  -3  -2 3389.56  153.18
   0  -3   2 3049.79  143.79
   0  -3   2 3226.78  142.29
   0  -3  -2 3311.07  152.98
   0  -3   2 3466.75  142.99
   0   3  -2 3868.21  152.98
   0   3  -2 3426.26  152.48
   0   3   2 3165.28  142.29
   0   3   2 3351.66  142.19
   0   3  -2 3473.55  153.08
  -1  -3  -2 2202.08  104.39
  -1  -3  -2 2424.16  104.59
  -1  -3  -2 2514.95  104.39
   1  -3   2 1954.00   89.49
   1  -3   2 2067.29   90.49
  -1   3  -2 2192.18  105.29
   1   3   2 1992.30   89.19
   1   3   2 2145.19   89.39
  -1   3  -2 2502.65  104.29
  -1   3  -2 2394.86  104.09
  -2  -3  -2 2172.38  104.89
   2  -3   2 1868.41   81.09
   2  -3   2 1698.63   81.79
  -2  -3  -2 2635.14  104.99
  -2  -3  -2 2483.15  104.39
  -2  -3  -2 2345.47  104.89
   2  -3   2 1812.92   82.09
  -2   3  -2 2444.86  104.69
  -2   3  -2 2222.08  104.59
   2   3   2 1912.61   80.69
   2   3   2 1933.41   80.69
   3  -3   2  668.83   30.90
  -3  -3  -2  961.80   41.00
  -3  -3  -2  915.11   41.40
  -3  -3  -2  879.11   41.40
   3  -3   2  647.34   31.00
  -3  -3  -2  941.81   41.70
   3  -3   2  692.03   30.00
  -3   3  -2  875.21   41.00
  -3   3  -2  962.30   41.40
  -4  -3  -2  760.62   37.00
   4  -3   2  740.33   34.30
  -4  -3  -2  774.92   37.50
   4  -3   2  768.32   33.10
   4  -3   2  736.53   34.20
  -4  -3  -2  838.92   36.70
  -4   3  -2  771.42   37.10
   4   3   2  735.53   33.60
  -4   3  -2  942.91   36.70
   4   3   2  727.63   33.50
  -5  -3  -2   81.69    4.60
   5  -3   2  115.89    6.90
   5  -3   2  139.29    8.30
  -5  -3  -2   65.19    5.40
   5  -3   2  148.49    8.50
   5   3   2  141.99    7.40
   5   3   2  124.29    7.30
   5   3   2  153.58    6.60
   5   3   2  138.09    6.50
  -5   3  -2   65.49    4.20
   6  -3   2 1473.45   71.59
   6  -3   2 1697.83   72.99
  -6  -3  -2 1564.04   70.79
  -6  -3  -2 1554.24   69.79
   6  -3   2 1632.84   73.09
  -6  -3  -2 1645.94   69.59
   6   3   2 1709.13   71.39
   6   3   2 1654.93   71.19
  -6   3  -2 1529.75   68.99
   6   3   2 1585.24   71.89
   6   3   2 1611.64   71.89
  -6   3  -2 1540.15   70.09
  -7  -3  -2  371.86   19.30
   7  -3   2  423.86   21.60
   7  -3   2  457.55   20.30
  -7  -3  -2  360.76   17.80
   7  -3   2  378.16   21.40
   7   3   2  456.85   20.10
   7   3   2  455.85   20.30
  -7   3  -2  342.57   18.30
  -7   3  -2  396.76   17.10
   7   3   2  415.36   19.80
   7   3   2  453.25   20.30
   7   3   2  424.26   20.70
   8  -3   2  865.21   39.90
  -8  -3  -2  920.81   44.30
   8  -3   2  794.02   40.00
   8  -3   2  899.41   38.60
  -8  -3  -2  984.40   42.80
   8   3   2  827.02   38.10
   8   3   2  869.41   39.00
  -8   3  -2  909.71   43.40
   9  -3   2  221.48   10.80
  -9  -3  -2  282.97   14.50
   9  -3   2  191.28   12.60
   9  -3   2  210.58   12.50
  -9  -3  -2  274.47   16.10
  -9   3  -2  288.67   15.30
   9   3   2  208.38   11.20
   9   3   2  190.88   10.50
  10  -3   2  487.85   23.40
 -10  -3  -2  399.56   22.10
  10  -3   2  383.76   21.20
  10  -3   2  471.05   23.70
 -10  -3  -2  419.06   20.30
 -10   3  -2  402.06   21.10
  10   3   2  459.45   22.00
  10   3   2  457.35   21.30
  11  -3   2    1.90    3.60
  11  -3   2    1.30    4.00
 -11  -3  -2   14.40    3.60
  11  -3   2    1.90    2.40
 -11  -3  -2   14.10    4.90
  11   3   2    5.90    2.50
  11   3   2    2.00    2.20
 -11   3  -2    6.60    3.80
 -12  -3  -2  421.26   24.90
  12  -3   2  485.95   25.20
  12  -3   2  448.76   22.40
  12  -3   2  491.15   24.80
 -12  -3  -2  479.65   23.10
 -12   3  -2  447.76   23.80
  12   3   2  432.76   22.40
  12   3   2  449.06   22.80
  13  -3   2  286.57   15.20
 -13  -3  -2  242.68   14.50
  13  -3   2  303.67   17.90
  13  -3   2  278.67   17.80
 -13  -3  -2  243.78   16.80
 -13   3  -2  238.18   15.40
  13   3   2  268.37   15.20
  13   3   2  251.47   15.00
  14  -3   2  289.97   18.90
 -14  -3  -2  337.57   21.70
  14  -3   2  290.87   18.80
 -14   3  -2  338.37   20.00
  14   3   2  283.77   15.90
  14   3   2  275.97   16.00
 -15  -3  -2  157.98   15.20
  15  -3   2  174.88   15.00
  15  -3   2  157.18   14.60
  15   3   2  187.28   12.20
  15   3   2  182.08   12.40
 -15   3  -2  168.28   13.70
 -16  -3  -2  234.48   18.50
  16  -3   2  249.78   19.00
  16  -3   2  248.48   18.50
  16   3   2  247.28   15.60
  16   3   2  232.78   14.70
 -16   3  -2  223.68   16.80
 -17  -3  -2   24.30    7.80
  17  -3   2   13.10    8.70
  17  -3   2   34.30    9.00
  17   3   2   16.90    6.70
 -17   3  -2   22.70    8.00
  17   3   2   20.50    5.30
 -18  -4   2  157.18   15.70
  18  -4  -2  129.59   16.90
  18  -4  -2  124.29   10.90
 -18   4   2  134.79   13.20
  18   4  -2  128.99   11.30
  18   4  -2  116.79   12.40
 -17  -4   2   55.69    9.50
  17  -4  -2   56.39   10.80
  17  -4  -2   72.69    7.90
  17  -4  -2   57.29    9.50
  17   4  -2   68.99    9.60
  17   4  -2   52.49    7.20
 -17   4   2   34.50    7.50
  16  -4  -2  243.38   17.20
  16  -4  -2  268.07   19.00
  16  -4  -2  224.08   14.70
 -16  -4   2  278.57   18.90
 -16   4   2  250.27   17.10
  16   4  -2  237.88   15.10
  16   4  -2  266.97   17.00
  15  -4  -2  283.07   16.00
  15  -4  -2  277.97   19.10
 -15  -4   2  299.77   19.50
  15  -4  -2  281.97   18.10
  15   4  -2  269.47   17.30
 -15   4   2  310.67   18.50
  15   4  -2  289.97   16.40
  14  -4  -2  318.97   18.90
  14  -4  -2  300.77   17.00
 -14  -4   2  323.87   20.50
  14  -4  -2  321.57   19.90
  14   4  -2  328.77   18.30
 -14   4   2  359.96   19.60
  14   4  -2  312.27   17.40
 -13  -4   2  198.48   13.80
  13  -4  -2  218.88   14.30
  13  -4  -2  243.38   15.80
  13  -4  -2  232.08   13.10
  13   4  -2  222.48   13.80
  13   4  -2  229.58   13.30
 -13   4   2  191.88   12.70
 -12  -4   2  636.14   32.60
  12  -4  -2  611.14   30.40
  12  -4  -2  611.04   29.20
  12  -4  -2  622.24   31.00
 -12   4   2  645.14   31.40
  12   4  -2  597.84   29.60
  12   4  -2  601.64   29.40
  11  -4  -2   33.10    4.10
  11  -4  -2   27.30    4.70
  11  -4  -2   36.80    5.80
 -11  -4   2   90.59    8.60
  11   4  -2   27.30    4.00
  11   4  -2   31.30    4.60
 -11   4   2   59.19    6.10
  10  -4  -2  576.04   29.40
  10  -4  -2  624.14   30.30
 -10  -4   2  738.03   35.20
  10  -4  -2  659.63   31.00
 -10  -4   2  728.13   33.60
 -10   4   2  685.53   33.90
  10   4  -2  637.14   29.70
  10   4  -2  642.84   29.80
   9  -4  -2  570.64   26.80
   9  -4  -2  566.04   27.40
   9  -4  -2  574.94   28.00
  -9  -4   2  772.62   34.50
   9   4  -2  559.14   26.90
  -9   4   2  744.53   35.60
   9   4  -2  567.84   26.90
   8  -4  -2 1113.49   50.59
   8  -4  -2 1056.69   49.90
  -8  -4   2  939.71   43.20
  -8  -4   2 1004.50   45.60
   8  -4  -2 1028.00   49.40
  -8   4   2  947.61   43.20
   8   4  -2 1093.39   49.60
   8   4  -2 1121.69   49.70
  -8   4   2  935.01   44.30
   8   4  -2 1160.08   49.10
  -8   4   2 1018.60   43.30
   7  -4  -2 1457.35   66.09
  -7  -4   2 1269.17   56.29
   7  -4  -2 1433.66   66.79
  -7  -4   2 1180.78   58.19
   7  -4  -2 1408.26   65.79
  -7   4   2 1294.97   57.39
  -7   4   2 1250.57   57.89
  -7   4   2 1308.87   56.49
   7   4  -2 1592.74   65.69
   7   4  -2 1478.55   65.89
  -7   4   2 1323.37   56.59
   7   4  -2 1473.95   65.99
  -6  -4   2  598.54   26.70
   6  -4  -2  557.04   26.60
  -6  -4   2  535.05   28.50
   6  -4  -2  599.54   27.50
   6  -4  -2  550.34   26.40
  -6   4   2  634.94   27.30
  -6   4   2  598.34   27.80
   6   4  -2  605.24   26.30
  -6   4   2  586.94   27.20
  -6   4   2  627.64   28.60
   6   4  -2  547.85   26.50
  -5  -4   2  381.46   18.90
  -5  -4   2  406.66   20.00
   5  -4  -2  604.54   27.50
   5  -4  -2  606.74   27.50
   5  -4  -2  637.24   28.40
  -5   4   2  392.66   18.70
   5   4  -2  540.75   27.30
  -5   4   2  386.56   19.00
   5   4  -2  606.84   27.60
  -5   4   2  433.76   18.80
  -4  -4   2 1804.42   78.89
   4  -4  -2 2025.90   87.89
   4  -4  -2 1937.01   88.59
   4  -4  -2 2046.80   88.09
  -4  -4   2 1745.33   77.99
  -4   4   2 1801.52   77.99
  -4   4   2 1783.12   78.59
  -4   4   2 1666.93   77.79
  -4   4   2 1780.52   77.99
   4   4  -2 2059.49   88.09
   4   4  -2 1894.31   88.09
   3  -4  -2  542.45   23.10
   3  -4  -2  466.95   23.30
  -3  -4   2  618.74   28.30
  -3   4   2  610.44   28.20
   3   4  -2  492.55   23.30
   3   4  -2  517.25   23.50
  -3   4   2  619.44   28.30
  -3   4   2  644.54   28.40
  -3   4   2  614.74   28.80
   2  -4  -2  875.31   43.00
  -2  -4   2  755.92   39.40
  -2  -4   2  891.91   39.00
   2  -4  -2  938.31   43.60
  -2   4   2  877.11   39.20
  -2   4   2  908.21   39.30
  -2   4   2  903.31   39.50
   2   4  -2 1087.79   43.60
  -2   4   2  886.61   38.80
   2   4  -2  985.10   43.70
   1  -4  -2 1965.40   83.49
   1  -4  -2 1840.02   84.09
  -1  -4   2 2023.20   87.79
  -1  -4   2 1942.01   87.19
  -1   4   2 1947.31   87.39
  -1   4   2 2005.10   86.89
  -1   4   2 1942.31   87.49
   1   4  -2 1956.90   83.89
  -1   4   2 2015.40   87.49
   1   4  -2 1821.92   83.99
   0  -4  -2 1684.03   73.19
   0  -4   2 1515.55   71.89
   0  -4  -2 1598.54   73.69
   0  -4   2 1629.74   71.49
   0   4  -2 1721.83   73.69
   0   4   2 1575.54   71.79
   0   4   2 1732.43   71.09
   0   4  -2 1577.74   73.39
   0   4   2 1577.14   71.79
   0   4  -2 1710.63   72.79
   0   4   2 1674.33   71.49
   1  -4   2  360.56   17.60
  -1  -4  -2  507.05   24.30
  -1  -4  -2  579.94   24.00
   1  -4   2  351.86   18.10
   1  -4   2  364.66   18.70
  -1   4  -2  499.85   24.20
  -1   4  -2  524.45   23.50
   1   4   2  372.16   17.40
  -1   4  -2  475.15   23.80
   1   4   2  383.16   17.90
   1   4   2  407.06   17.20
   1   4   2  394.36   18.00
   2  -4   2 1229.18   54.79
  -2  -4  -2 1251.97   55.79
   2  -4   2 1135.19   53.79
   2  -4   2 1208.28   55.09
  -2  -4  -2 1260.77   55.89
   2   4   2 1196.48   54.39
   2   4   2 1266.57   53.49
  -2   4  -2 1276.67   55.99
   2   4   2 1198.98   53.59
  -2   4  -2 1147.09   55.39
   2   4   2 1269.17   53.69
  -2   4  -2 1301.57   55.39
   2   4   2 1208.18   54.29
   3  -4   2   86.59    5.90
  -3  -4  -2  173.48    8.20
   3  -4   2   75.49    6.30
   3  -4   2   85.19    4.90
  -3  -4  -2  163.38    9.20
  -3  -4  -2  168.58    9.10
   3   4   2   89.59    5.50
  -3   4  -2  161.38    8.80
  -3   4  -2  179.78    8.80
   3   4   2   89.69    4.60
   3   4   2   93.69    4.70
  -3   4  -2  163.18    9.40
   3   4   2   84.09    5.40
  -4  -4  -2  943.81   42.80
   4  -4   2 1074.19   47.10
   4  -4   2 1071.09   48.40
   4  -4   2  952.30   47.90
  -4  -4  -2  969.80   41.70
  -4  -4  -2  909.21   42.40
  -4   4  -2  963.00   42.00
   4   4   2 1056.09   46.60
   4   4   2 1148.79   46.70
  -4   4  -2  889.11   42.20
   4   4   2 1062.19   47.60
   4   4   2 1028.90   47.60
  -5  -4  -2  430.76   20.10
  -5  -4  -2  388.76   19.30
   5  -4   2  559.34   27.50
  -5  -4  -2  422.16   18.70
   5  -4   2  611.24   26.20
   5  -4   2  498.45   27.10
   5   4   2  548.85   25.70
  -5   4  -2  408.96   19.40
   5   4   2  580.54   26.60
   5   4   2  584.04   26.60
  -5   4  -2  361.66   18.60
   5   4   2  621.74   25.80
  -6  -4  -2  753.52   34.20
   6  -4   2  574.54   31.00
  -6  -4  -2  753.72   33.50
   6  -4   2  683.73   29.90
  -6  -4  -2  717.83   35.00
   6  -4   2  632.94   31.30
  -6   4  -2  747.93   34.30
   6   4   2  674.13   30.30
   6   4   2  680.83   30.20
   6   4   2  687.73   29.60
  -6   4  -2  727.73   33.40
   6   4   2  645.84   29.40
   7  -4   2 1588.74   69.79
   7  -4   2 1402.36   69.39
  -7  -4  -2 1770.22   73.99
  -7  -4  -2 1617.54   75.49
  -7  -4  -2 1725.73   74.59
   7  -4   2 1479.95   67.99
   7   4   2 1682.73   68.29
   7   4   2 1492.25   67.59
   7   4   2 1551.84   68.29
  -7   4  -2 1576.94   73.49
  -7   4  -2 1638.74   74.69
   7   4   2 1533.45   68.29
   8  -4   2  872.81   41.40
  -8  -4  -2  816.42   36.50
   8  -4   2  854.91   39.60
   8  -4   2  859.81   41.30
  -8  -4  -2  779.92   38.30
  -8   4  -2  796.32   37.50
   8   4   2  910.41   40.30
   8   4   2  891.61   39.70
   8   4   2  869.01   39.20
   8   4   2  856.51   39.70
  -9  -4  -2  398.06   19.00
   9  -4   2  371.56   18.20
   9  -4   2  314.37   15.80
   9  -4   2  300.97   17.60
  -9  -4  -2  385.46   20.90
  -9   4  -2  372.66   19.80
   9   4   2  300.87   15.40
   9   4   2  328.77   16.50
  10  -4   2  509.45   25.50
  10  -4   2  537.05   23.30
  10  -4   2  448.16   25.00
 -10  -4  -2  588.44   27.50
 -10  -4  -2  563.94   29.60
  10   4   2  475.25   23.60
 -10   4  -2  576.34   28.50
  10   4   2  450.15   22.70
  11  -4   2   52.09    5.20
 -11  -4  -2   33.60    6.20
  11  -4   2   52.29    7.30
  11  -4   2   49.00    7.10
  11   4   2   56.59    5.00
  11   4   2   54.49    5.60
 -11   4  -2   31.80    5.00
  12  -4   2  489.55   23.70
 -12  -4  -2  397.26   22.80
  12  -4   2  448.66   25.50
  12  -4   2  447.26   25.60
 -12   4  -2  375.76   21.10
  12   4   2  478.35   23.70
  12   4   2  485.25   23.10
  13  -4   2  108.79   11.60
  13  -4   2  130.19   12.10
 -13  -4  -2   86.09   10.30
  13   4   2  140.59    9.40
 -13   4  -2  102.49    9.80
  13   4   2  125.89    9.00
  14  -4   2  299.17   19.80
  14  -4   2  327.17   20.40
 -14  -4  -2  270.07   19.60
  14   4   2  272.37   16.50
  14   4   2  308.17   17.10
 -14   4  -2  274.87   17.50
  15  -4   2   66.19    9.90
 -15  -4  -2   89.89   11.80
  15  -4   2   58.09    9.80
  15   4   2   65.69    7.40
  15   4   2   73.89    7.60
 -15   4  -2   85.79   10.10
  16  -4   2  174.88   16.70
 -16  -4  -2  164.68   17.00
  16  -4   2  196.58   17.30
  16   4   2  187.98   13.10
 -16   4  -2  198.48   15.60
  16   4   2  179.98   12.80
  17  -4   2   42.10   10.30
 -17  -4  -2   53.49   11.20
  17  -4   2   18.10    8.60
  17   4   2   36.50    7.00
  17   4   2   38.00    6.30
 -17   4  -2   49.00    9.60
  18  -5  -2    0.30    5.20
 -18  -5   2    7.60    7.60
 -18   5   2    5.00    7.00
  18   5  -2    1.90    4.80
  18   5  -2    5.40    7.30
  17  -5  -2  191.88   13.10
 -17  -5   2  138.89   14.40
  17   5  -2  173.48   12.90
  17   5  -2  174.18   14.90
 -17   5   2  159.28   13.70
 -16  -5   2    8.20    5.70
  16  -5  -2   13.70    4.40
  16   5  -2    4.20    4.10
 -16   5   2    4.20    5.40
  16   5  -2    5.70    5.90
 -15  -5   2  305.57   20.00
  15  -5  -2  245.38   15.70
  15  -5  -2  298.57   18.30
 -15   5   2  307.77   18.70
  15   5  -2  258.17   17.10
  15   5  -2  279.17   16.20
  14  -5  -2   11.90    3.80
  14  -5  -2   11.50    7.10
  14  -5  -2   10.90    5.30
 -14  -5   2   10.90    5.00
  14   5  -2   11.20    3.80
 -14   5   2   11.70    4.10
  14   5  -2   13.20    5.10
  13  -5  -2  477.95   24.10
  13  -5  -2  484.85   25.70
 -13  -5   2  613.14   32.90
  13  -5  -2  497.15   27.00
  13   5  -2  469.55   24.70
 -13   5   2  649.54   31.50
  13   5  -2  479.05   24.40
  12  -5  -2  113.29    9.30
  12  -5  -2  107.79   10.30
  12  -5  -2  111.29    7.90
 -12  -5   2  110.39   10.10
  12   5  -2  102.59    8.70
 -12   5   2  120.79    9.00
  12   5  -2   85.19    7.80
  11  -5  -2 1158.78   53.99
  11  -5  -2 1184.98   54.99
  11  -5  -2 1213.68   55.99
 -11  -5   2 1087.49   53.89
  11   5  -2 1213.78   54.39
  11   5  -2 1142.89   54.19
 -11   5   2 1183.08   52.69
  10  -5  -2   61.19    5.70
 -10  -5   2   49.50    6.60
  10  -5  -2   60.49    6.40
  10  -5  -2   61.29    7.70
 -10   5   2   46.60    5.30
  10   5  -2   68.39    6.10
  10   5  -2   56.79    5.90
   9  -5  -2  933.71   41.50
   9  -5  -2  868.81   41.90
   9  -5  -2  976.20   43.20
  -9  -5   2  622.94   33.10
   9   5  -2  863.71   41.10
  -9   5   2  730.83   32.30
   9   5  -2  868.81   41.60
   9   5  -2  917.21   41.60
  -8  -5   2   55.09    6.20
   8  -5  -2   48.00    4.90
   8  -5  -2   41.00    5.70
   8  -5  -2   50.69    4.50
   8   5  -2   47.40    4.30
  -8   5   2   53.79    4.40
  -8   5   2   63.59    5.70
  -8   5   2   63.69    4.50
   8   5  -2   44.90    4.50
   8   5  -2   39.70    4.60
   7  -5  -2  650.23   30.40
  -7  -5   2  587.14   28.60
   7  -5  -2  644.84   30.60
   7  -5  -2  635.44   31.50
  -7  -5   2  615.34   29.90
   7   5  -2  664.33   30.50
  -7   5   2  613.84   28.00
  -7   5   2  594.94   28.00
   7   5  -2  679.33   30.60
   7   5  -2  644.54   30.20
  -7   5   2  619.34   29.70
  -7   5   2  634.74   28.80
  -6  -5   2   47.50    4.40
   6  -5  -2   34.20    3.60
  -6  -5   2   54.29    5.80
   6  -5  -2   34.40    4.80
   6  -5  -2   29.40    3.40
   6   5  -2   30.60    3.40
   6   5  -2   40.60    4.10
  -6   5   2   52.39    4.00
  -6   5   2   45.40    3.90
  -6   5   2   45.40    4.30
  -6   5   2   49.50    5.20
   5  -5  -2 3444.76  152.98
  -5  -5   2 2922.61  143.39
   5  -5  -2 3593.44  152.18
   5  -5  -2 3415.36  151.98
  -5  -5   2 3428.16  142.69
  -5   5   2 3207.28  142.39
  -5   5   2 3334.37  142.59
   5   5  -2 3523.95  152.28
  -5   5   2 3119.49  142.29
  -5   5   2 3437.26  143.39
   5   5  -2 3326.07  152.08
  -4  -5   2   17.30    3.20
   4  -5  -2    2.80    1.70
  -4  -5   2   22.00    2.70
   4  -5  -2    3.50    1.70
   4  -5  -2    5.60    3.00
  -4   5   2   16.30    2.40
   4   5  -2    4.70    2.10
  -4   5   2   19.80    2.80
   4   5  -2    4.00    1.80
  -4   5   2   18.20    2.70
   3  -5  -2 3307.57  142.09
  -3  -5   2 2996.80  132.39
   3  -5  -2 3149.88  141.59
  -3  -5   2 2758.12  132.99
   3   5  -2 3239.58  141.99
  -3   5   2 3271.47  132.19
   3   5  -2 3215.78  142.09
  -3   5   2 3072.59  132.89
  -3   5   2 3148.78  132.49
  -3   5   2 2806.52  132.39
   2  -5  -2  395.36   18.40
  -2  -5   2  369.26   17.20
  -2  -5   2  398.46   18.00
  -2   5   2  350.36   17.60
  -2   5   2  351.16   16.70
   2   5  -2  392.26   18.80
   2   5  -2  395.46   19.00
  -2   5   2  330.87   17.30
  -1  -5   2  918.31   41.60
  -1  -5   2  841.12   42.10
   1  -5  -2  961.00   44.40
   1  -5  -2 1010.90   45.20
   1   5  -2 1009.90   45.10
  -1   5   2 1037.30   41.20
  -1   5   2  894.61   41.90
  -1   5   2  910.31   41.90
  -1   5   2  932.11   41.90
   0  -5   2   19.10    2.50
   0  -5  -2   18.10    2.90
   0  -5   2   20.70    3.70
   0  -5  -2   16.90    2.30
   0  -5   2   18.60    2.90
   0   5  -2   20.10    1.90
   0   5   2   19.40    2.80
   0   5   2   20.30    2.60
   0   5  -2   14.00    2.80
   0   5   2   22.60    2.00
   0   5   2   13.30    2.30
   0   5  -2   15.00    2.30
  -1  -5  -2  499.45   24.50
  -1  -5  -2  516.45   24.10
   1  -5   2  804.72   33.40
   1  -5   2  693.83   33.80
   1  -5   2  707.03   32.60
   1   5   2  645.24   32.70
   1   5   2  648.14   32.80
  -1   5  -2  512.75   24.20
   1   5   2  740.53   32.50
  -1   5  -2  535.35   24.70
  -1   5  -2  523.85   23.60
   1   5   2  753.82   31.80
  -2  -5  -2  376.46   18.70
   2  -5   2  365.46   18.90
   2  -5   2  417.86   18.40
   2  -5   2  403.66   19.80
  -2  -5  -2  372.16   18.40
   2   5   2  353.16   18.50
   2   5   2  374.46   18.00
   2   5   2  414.96   17.60
   2   5   2  367.46   18.50
  -2   5  -2  385.16   17.90
  -2   5  -2  407.26   18.90
  -2   5  -2  367.86   18.20
   3  -5   2 2524.85  119.99
   3  -5   2 2754.82  119.19
  -3  -5  -2 2442.46  122.19
  -3  -5  -2 2684.93  122.39
   3  -5   2 2660.83  120.49
  -3   5  -2 2975.20  122.69
   3   5   2 2869.11  118.59
   3   5   2 2790.32  118.89
   3   5   2 2767.52  118.99
   3   5   2 2545.75  119.49
  -3   5  -2 2921.31  121.99
   3   5   2 2741.63  119.69
  -3   5  -2 2827.12  121.89
  -4  -5  -2  317.07   16.40
  -4  -5  -2  352.46   16.90
  -4  -5  -2  331.87   15.30
   4  -5   2  368.96   17.70
   4  -5   2  348.07   18.20
   4  -5   2  339.27   16.50
  -4   5  -2  334.27   16.10
  -4   5  -2  331.37   16.90
   4   5   2  340.97   16.20
   4   5   2  329.27   16.90
  -4   5  -2  311.37   15.90
   4   5   2  351.66   16.20
   4   5   2  353.86   17.10
  -5  -5  -2 1882.21   84.79
   5  -5   2 1380.26   61.49
  -5  -5  -2 1939.61   83.69
   5  -5   2 1433.36   63.29
   5  -5   2 1455.55   62.79
  -5  -5  -2 2097.79   85.49
   5   5   2 1350.86   61.19
   5   5   2 1376.46   61.99
  -5   5  -2 1719.73   83.99
   5   5   2 1410.56   61.19
   5   5   2 1275.57   61.89
  -5   5  -2 1869.81   84.49
   6  -5   2   19.60    2.70
  -6  -5  -2   17.40    2.30
   6  -5   2   15.90    3.90
  -6  -5  -2   13.80    2.80
   6  -5   2   15.50    3.50
  -6  -5  -2   23.80    4.00
   6   5   2   16.40    2.80
  -6   5  -2   17.30    3.00
   6   5   2   22.10    2.50
  -6   5  -2   14.30    2.40
   6   5   2   19.10    3.00
  -7  -5  -2  392.16   20.40
   7  -5   2  469.25   23.40
  -7  -5  -2  410.46   19.50
   7  -5   2  436.46   22.80
  -7  -5  -2  402.06   18.40
   7  -5   2  462.65   21.40
   7   5   2  443.76   21.70
  -7   5  -2  369.56   19.30
   7   5   2  450.65   21.70
  -7   5  -2  364.36   18.30
   7   5   2  450.75   21.00
   8  -5   2   19.40    2.90
  -8  -5  -2   20.90    3.60
   8  -5   2   13.90    4.40
  -8  -5  -2   15.70    4.10
   8  -5   2   21.00    4.20
   8   5   2   17.80    2.60
  -8   5  -2   15.90    3.70
   8   5   2   22.20    3.30
   8   5   2   19.70    3.20
   9  -5   2 1083.79   49.20
  -9  -5  -2  866.01   42.90
   9  -5   2 1138.19   51.59
   9  -5   2 1066.49   51.09
  -9   5  -2  912.81   42.00
   9   5   2 1064.79   48.80
   9   5   2 1088.69   49.90
  10  -5   2   62.29    8.30
  10  -5   2   65.09    5.50
 -10  -5  -2   59.39    7.70
  10  -5   2   49.40    6.90
  10   5   2   57.79    5.00
 -10   5  -2   55.09    6.20
  10   5   2   73.39    6.40
  11  -5   2  710.43   35.80
  11  -5   2  660.03   34.60
 -11  -5  -2  567.74   30.70
  11  -5   2  698.33   35.10
 -11   5  -2  607.14   29.60
  11   5   2  676.63   32.00
  11   5   2  693.83   33.00
 -12  -5  -2   45.60    7.80
  12  -5   2   46.00    7.90
  12  -5   2   37.20    7.00
 -12   5  -2   71.09    7.50
  12   5   2   44.60    5.60
  12   5   2   48.70    5.10
  13  -5   2  212.48   17.00
 -13  -5  -2  180.28   15.10
  13  -5   2  211.38   15.30
 -13   5  -2  180.98   12.80
  13   5   2  201.68   12.30
  13   5   2  206.98   12.90
  14  -5   2    7.20    7.20
  14  -5   2    6.30    5.80
 -14  -5  -2    7.70    6.10
  14   5   2    3.80    3.40
 -14   5  -2    3.00    4.30
  14   5   2    7.20    3.90
  15  -5   2  136.99   14.10
  15  -5   2  164.58   15.80
 -15  -5  -2  164.88   16.20
  15   5   2  149.39   11.00
  15   5   2  131.39   10.70
 -15   5  -2  160.38   14.10
 -16  -5  -2    7.40    8.10
  16  -5   2   27.30    8.60
  16  -5   2   16.40    9.00
  16   5   2   20.90    5.60
 -16   5  -2   16.80    7.20
  16   5   2   19.10    5.10
 -17  -5  -2  202.88   20.00
  17  -5   2  201.88   19.60
  17  -5   2  225.68   19.50
 -17   5  -2  214.58   17.90
  17   5   2  242.58   15.60
  17   5   2  200.78   16.10
  17  -6  -2   96.69   10.00
 -17  -6   2   85.99   11.90
  17   6  -2  106.99   10.20
  17   6  -2   73.19   10.30
 -17   6   2   69.49    9.30
 -16  -6   2   85.19   11.10
  16  -6  -2  103.79    9.80
  16   6  -2  105.99   10.00
 -16   6   2  107.09   10.50
  16   6  -2  113.69   11.20
 -15  -6   2  239.98   18.00
  15  -6  -2  246.98   15.80
  15   6  -2  275.97   17.30
  15   6  -2  274.07   16.40
 -15   6   2  261.87   16.30
 -14  -6   2  152.48   14.50
  14  -6  -2  111.29    9.20
  14   6  -2   83.29    9.10
 -14   6   2  134.09   10.90
  14   6  -2   96.69    9.10
  13  -6  -2  259.97   14.40
 -13  -6   2  248.78   17.40
  13  -6  -2  238.78   16.00
 -13   6   2  229.38   14.60
  13   6  -2  233.58   15.00
  13   6  -2  238.58   14.60
 -12  -6   2  489.05   26.80
  12  -6  -2  444.26   21.50
  12  -6  -2  434.06   22.60
  12   6  -2  391.26   21.70
 -12   6   2  483.85   25.10
  12   6  -2  392.46   21.60
  11  -6  -2  226.38   13.90
 -11  -6   2  212.98   14.40
  11  -6  -2  210.48   12.60
  11   6  -2  246.38   13.50
  11   6  -2  220.78   13.40
 -11   6   2  203.58   12.60
  10  -6  -2  646.84   30.30
  10  -6  -2  611.34   29.40
 -10  -6   2  537.95   27.30
 -10   6   2  489.55   25.30
  10   6  -2  610.64   29.80
  10   6  -2  593.84   29.80
   9  -6  -2  331.97   19.90
   9  -6  -2  305.67   16.50
  -9  -6   2  424.06   23.10
   9  -6  -2  342.37   17.20
  -9   6   2  434.96   21.60
   9   6  -2  306.07   16.80
   9   6  -2  328.07   16.30
   9   6  -2  312.47   16.90
   8  -6  -2  134.79   10.80
   8  -6  -2  135.39    8.60
   8  -6  -2  144.79    9.10
  -8  -6   2  148.69   11.00
   8   6  -2  136.59    8.90
  -8   6   2  152.18    9.60
   8   6  -2  146.19    9.10
   8   6  -2  142.19    8.50
  -8   6   2  176.08    9.30
  -8   6   2  156.98    9.10
  -7  -6   2 1822.52   78.89
   7  -6  -2 1764.52   79.09
   7  -6  -2 1856.81   77.99
   7  -6  -2 1607.94   77.59
  -7  -6   2 1716.93   77.39
  -7   6   2 1782.72   78.49
   7   6  -2 1821.82   77.99
  -7   6   2 1609.54   76.69
   7   6  -2 1639.74   77.49
  -7   6   2 1707.43   77.29
  -7   6   2 1728.03   76.79
   6  -6  -2 1011.50   44.80
   6  -6  -2 1016.10   46.00
   6  -6  -2 1020.40   44.80
  -6  -6   2 1122.69   52.59
  -6  -6   2 1117.59   51.39
  -6   6   2 1161.68   52.39
   6   6  -2  954.20   44.80
  -6   6   2 1079.79   50.99
  -6   6   2 1136.89   50.99
   6   6  -2  902.31   44.60
  -6   6   2 1174.08   51.29
  -5  -6   2  309.37   16.30
   5  -6  -2  456.85   23.70
   5  -6  -2  468.85   22.70
   5  -6  -2  499.65   22.60
  -5  -6   2  302.77   15.20
  -5   6   2  313.67   16.30
   5   6  -2  460.35   22.80
  -5   6   2  312.97   15.00
  -5   6   2  296.37   15.00
   5   6  -2  469.95   22.70
  -5   6   2  273.17   14.90
  -4  -6   2 2065.09   90.59
  -4  -6   2 1933.51   89.59
   4  -6  -2 1860.51   84.09
   4  -6  -2 1841.52   84.49
   4  -6  -2 1920.61   85.39
  -4   6   2 1989.20   90.29
   4   6  -2 1873.91   84.59
  -4   6   2 1970.90   89.59
  -4   6   2 2098.99   89.29
   4   6  -2 1986.40   84.49
  -4   6   2 2038.20   89.59
   3  -6  -2  926.91   42.60
  -3  -6   2 1001.90   45.10
  -3  -6   2 1016.40   46.00
   3  -6  -2  923.21   42.00
  -3   6   2  917.11   45.10
  -3   6   2  997.50   44.60
   3   6  -2  912.81   42.60
  -3   6   2 1008.90   45.80
  -3   6   2 1028.10   45.30
   3   6  -2  955.80   42.50
  -2  -6   2  626.44   29.10
   2  -6  -2  765.42   36.30
   2  -6  -2  753.02   35.60
  -2  -6   2  587.54   28.30
   2   6  -2  791.82   36.30
  -2   6   2  619.04   28.60
  -2   6   2  592.34   28.50
  -2   6   2  591.84   27.70
   2   6  -2  829.92   36.20
  -2   6   2  652.23   29.00
   1  -6  -2 1228.48   57.19
   1  -6  -2 1260.37   56.39
  -1  -6   2 1395.86   60.69
  -1  -6   2 1225.98   60.99
  -1   6   2 1512.15   59.89
  -1   6   2 1275.27   60.79
  -1   6   2 1271.17   60.79
  -1   6   2 1424.06   60.99
   1   6  -2 1223.18   56.79
   1   6  -2 1340.57   57.29
   0  -6  -2   70.19    5.70
   0  -6   2  109.19    6.50
   0  -6   2   85.89    6.70
   0  -6   2  107.79    8.20
   0  -6  -2   83.69    5.40
   0   6   2  101.09    6.70
   0   6   2  116.29    5.50
   0   6   2  100.69    6.70
   0   6   2   96.89    6.60
   0   6  -2   73.49    4.40
   0   6  -2   87.39    6.30
   1  -6   2  843.82   40.20
   1  -6   2  860.31   39.50
  -1  -6  -2  939.01   44.50
  -1  -6  -2  946.81   44.00
   1  -6   2  851.71   38.90
   1   6   2  874.21   39.30
   1   6   2  797.42   39.10
   1   6   2  825.42   38.80
  -1   6  -2 1010.80   43.30
   1   6   2  906.41   37.90
  -1   6  -2  979.20   44.60
   2  -6   2  316.37   15.30
   2  -6   2  318.77   17.00
   2  -6   2  290.57   15.90
  -2  -6  -2  376.66   18.60
   2   6   2  315.17   14.20
  -2   6  -2  363.66   17.80
  -2   6  -2  385.16   19.00
  -2   6  -2  387.96   18.40
   2   6   2  293.47   15.10
   2   6   2  293.57   15.60
   2   6   2  331.17   15.70
   3  -6   2  200.38   10.40
  -3  -6  -2  391.66   18.70
   3  -6   2  203.08   12.20
   3  -6   2  190.78   11.10
  -3  -6  -2  348.47   18.40
   3   6   2  200.88    9.80
   3   6   2  194.38   10.10
   3   6   2  200.68   10.80
  -3   6  -2  367.96   18.80
  -3   6  -2  376.66   17.80
   3   6   2  168.28   10.50
  -3   6  -2  367.36   18.10
   4  -6   2  984.60   47.70
  -4  -6  -2 1410.26   61.89
   4  -6   2 1023.00   46.80
   4  -6   2 1125.09   48.70
  -4  -6  -2 1256.67   61.39
   4   6   2 1066.99   46.60
  -4   6  -2 1350.26   60.99
  -4   6  -2 1381.26   60.99
  -4   6  -2 1396.36   61.89
   4   6   2  924.01   47.10
   4   6   2 1110.99   47.40
   5  -6   2  538.35   28.40
   5  -6   2  625.24   29.60
  -5  -6  -2  553.84   26.30
  -5  -6  -2  554.54   25.90
   5  -6   2  631.44   27.60
  -5   6  -2  506.95   25.00
   5   6   2  628.74   28.20
   5   6   2  566.94   27.20
   5   6   2  568.34   27.90
  -5   6  -2  521.55   25.30
   6  -6   2  344.67   19.20
  -6  -6  -2  602.64   27.40
  -6  -6  -2  519.75   27.50
   6  -6   2  400.46   18.30
   6  -6   2  377.56   20.30
   6   6   2  356.66   17.90
  -6   6  -2  564.54   26.90
  -6   6  -2  567.34   26.40
   6   6   2  396.36   18.80
   6   6   2  369.66   18.70
   7  -6   2  996.20   50.39
   7  -6   2 1116.09   51.49
  -7  -6  -2 1253.27   54.49
   7  -6   2 1137.79   49.40
  -7  -6  -2 1195.18   53.59
  -7   6  -2 1187.48   53.39
   7   6   2 1172.18   49.90
  -7   6  -2 1043.80   52.29
   7   6   2 1038.00   49.60
   7   6   2 1077.79   49.00
  -8  -6  -2  166.58   11.60
  -8  -6  -2  157.18   10.60
   8  -6   2  183.68   13.10
   8  -6   2  198.78   12.00
   8  -6   2  187.98   10.40
   8   6   2  181.28    9.90
   8   6   2  176.78   10.60
  -8   6  -2  170.88   10.40
   8   6   2  174.48   10.50
   9  -6   2  371.36   18.70
   9  -6   2  402.26   21.70
  -9  -6  -2  393.66   21.50
  -9  -6  -2  367.16   20.00
   9  -6   2  364.36   20.50
   9   6   2  366.16   19.30
  -9   6  -2  398.56   20.30
   9   6   2  382.16   18.40
  10  -6   2  418.66   23.10
 -10  -6  -2  341.17   20.70
  10  -6   2  436.76   24.30
  10   6   2  419.26   20.80
  10   6   2  441.76   22.00
 -10   6  -2  383.66   19.70
  11  -6   2  227.08   15.70
  11  -6   2  257.27   17.00
 -11  -6  -2  183.68   14.00
  11   6   2  240.58   14.10
  11   6   2  242.38   13.10
 -11   6  -2  166.88   11.80
  12  -6   2  104.09   10.80
 -12  -6  -2   92.39   10.40
  12  -6   2   90.59   11.00
 -12   6  -2   82.89    8.40
  12   6   2  111.59    8.90
  12   6   2  115.59    8.20
  13  -6   2  138.79   14.00
  13  -6   2  137.09   13.00
 -13  -6  -2  116.19   12.30
  13   6   2  144.69    9.80
  13   6   2  131.69   10.40
 -13   6  -2  117.49   10.70
  14  -6   2   93.19   11.90
 -14  -6  -2   96.79   11.90
  14  -6   2   74.19   10.20
  14   6   2   72.39    7.50
  14   6   2   68.39    7.80
 -14   6  -2   81.79    9.40
  15  -6   2  123.09   14.60
 -15  -6  -2  143.09   15.40
  15  -6   2  130.89   13.60
  15   6   2  135.69   10.80
  15   6   2  131.99   11.20
 -15   6  -2  156.48   13.90
 -16  -6  -2  102.79   13.50
  16  -6   2   65.69   13.10
  16  -6   2   73.79   11.70
  16   6   2   89.69    9.30
  16   6   2   96.29    9.50
 -16   6  -2   84.09   10.70
 -17  -7   2    2.30    8.00
 -17   7   2   -0.10    5.90
  17   7  -2    4.70    5.30
  17   7  -2    6.00    7.10
  16  -7  -2  307.87   19.80
 -16  -7   2  302.77   22.80
  16   7  -2  356.76   21.70
 -16   7   2  332.07   19.90
  16   7  -2  364.96   20.40
  15  -7  -2   13.50    4.80
 -15  -7   2   14.80    7.20
  15   7  -2   16.30    4.90
 -15   7   2    4.40    5.00
  15   7  -2    8.00    5.90
  14  -7  -2  593.34   28.90
 -14  -7   2  475.35   28.20
  14   7  -2  552.34   29.20
  14   7  -2  559.34   29.50
 -14   7   2  491.35   26.00
 -13  -7   2    1.20    5.50
  13  -7  -2    2.70    3.30
  13   7  -2    2.60    3.50
  13   7  -2    1.80    4.50
 -13   7   2    6.20    4.10
 -12  -7   2  335.97   19.40
  12  -7  -2  350.56   18.20
  12   7  -2  326.07   18.70
 -12   7   2  257.27   16.50
  12   7  -2  319.67   18.50
 -11  -7   2   26.50    6.30
  11  -7  -2   48.70    5.60
 -11   7   2   44.50    5.70
  11   7  -2   35.70    5.80
  11   7  -2   41.60    5.90
  10  -7  -2  258.67   18.60
 -10  -7   2  298.57   18.40
  10  -7  -2  243.38   13.90
  10   7  -2  242.38   14.50
  10   7  -2  251.77   14.60
 -10   7   2  301.27   16.60
  -9  -7   2   98.59   10.00
   9  -7  -2   84.99    7.40
   9  -7  -2   83.79    6.50
   9   7  -2   73.49    7.20
   9   7  -2   77.69    6.70
   9   7  -2   83.19    7.50
  -9   7   2  100.69    7.70
   8  -7  -2 1338.67   56.69
  -8  -7   2 1281.17   57.49
   8  -7  -2 1184.38   56.29
  -8  -7   2 1234.18   58.89
  -8   7   2 1204.98   57.19
   8   7  -2 1197.98   56.09
   8   7  -2 1209.58   56.49
  -8   7   2 1284.27   56.69
  -8   7   2 1261.47   56.69
  -7  -7   2  474.75   23.80
   7  -7  -2  461.85   22.50
  -7  -7   2  522.95   25.40
   7  -7  -2  466.15   22.50
   7   7  -2  457.85   22.40
  -7   7   2  485.35   23.30
   7   7  -2  433.16   22.60
  -7   7   2  452.55   23.50
  -7   7   2  492.05   23.40
   6  -7  -2 1259.47   58.89
  -6  -7   2  980.00   49.99
  -6  -7   2 1072.29   49.10
   6  -7  -2 1320.67   58.89
  -6   7   2 1096.99   48.80
  -6   7   2 1143.59   50.29
   6   7  -2 1282.67   58.99
   6   7  -2 1333.17   59.19
  -6   7   2 1117.99   48.90
  -6   7   2 1017.80   48.70
   5  -7  -2  158.48    9.00
  -5  -7   2  126.59    7.90
   5  -7  -2  139.79    9.00
  -5  -7   2  129.79    9.00
  -5   7   2  104.79    7.60
  -5   7   2  120.99    7.50
   5   7  -2  143.49    9.10
   5   7  -2  157.08    9.60
  -5   7   2  124.99    9.20
  -5   7   2  118.19    7.70
   4  -7  -2  318.77   15.20
  -4  -7   2  338.37   17.10
   4  -7  -2  299.47   15.60
  -4  -7   2  297.67   16.00
  -4   7   2  310.87   15.90
   4   7  -2  290.97   15.40
  -4   7   2  279.07   15.80
  -4   7   2  325.07   15.50
   4   7  -2  281.47   15.70
  -4   7   2  321.87   17.00
   3  -7  -2   47.50    5.20
  -3  -7   2   49.80    5.50
   3  -7  -2   57.89    4.60
  -3  -7   2   53.79    5.00
  -3   7   2   59.79    4.50
  -3   7   2   67.29    6.30
  -3   7   2   53.59    5.30
   3   7  -2   43.80    4.90
  -3   7   2   53.39    5.30
   3   7  -2   49.30    5.30
   2  -7  -2 1566.84   74.39
  -2  -7   2 2018.40   88.59
   2  -7  -2 1668.73   75.39
  -2  -7   2 1766.92   88.99
   2   7  -2 1685.83   75.29
  -2   7   2 2033.50   88.79
  -2   7   2 2035.90   89.19
  -2   7   2 1972.30   88.79
  -2   7   2 2094.59   87.79
   2   7  -2 1775.72   75.19
   1  -7  -2  166.88   10.20
  -1  -7   2  153.28    9.00
   1  -7  -2  183.18    9.80
  -1  -7   2  165.68    9.70
  -1   7   2  146.09    9.60
  -1   7   2  133.09    9.00
  -1   7   2  140.79    9.10
   1   7  -2  163.38    9.90
   1   7  -2  179.78   10.60
  -1   7   2  169.08    8.00
   0  -7  -2 1757.52   82.79
   0  -7   2 1726.33   75.39
   0  -7   2 1579.04   75.79
   0  -7  -2 2023.20   82.39
   0   7   2 1606.14   75.49
   0   7   2 1710.53   75.79
   0   7   2 1678.53   75.59
   0   7  -2 1822.12   81.49
   0   7   2 1793.82   74.29
   0   7  -2 1756.42   82.79
   1  -7   2  255.07   13.90
  -1  -7  -2  319.57   17.00
   1  -7   2  255.37   14.60
  -1  -7  -2  313.07   16.50
   1   7   2  292.27   14.60
   1   7   2  283.57   14.40
  -1   7  -2  329.57   15.60
  -1   7  -2  359.76   16.80
  -1   7  -2  319.17   17.20
   1   7   2  271.57   14.20
  -2  -7  -2  947.71   41.50
   2  -7   2  654.03   31.70
  -2  -7  -2  875.91   41.60
   2  -7   2  589.34   28.60
   2  -7   2  604.04   29.30
  -2   7  -2  844.92   41.10
  -2   7  -2  934.51   40.40
   2   7   2  595.54   28.60
   2   7   2  622.74   29.00
   2   7   2  600.14   29.00
  -2   7  -2  852.91   41.70
  -3  -7  -2   46.50    5.20
   3  -7   2   30.10    5.70
   3  -7   2   32.10    4.40
   3  -7   2   29.90    3.80
  -3  -7  -2   51.99    5.20
   3   7   2   31.30    4.00
  -3   7  -2   46.10    5.60
  -3   7  -2   43.40    4.70
  -3   7  -2   48.80    4.40
   3   7   2   25.80    3.80
   3   7   2   30.10    3.80
   4  -7   2  472.05   22.20
  -4  -7  -2  396.46   19.50
   4  -7   2  492.25   24.40
  -4  -7  -2  353.36   19.20
   4  -7   2  530.25   23.50
  -4   7  -2  356.16   18.40
  -4   7  -2  394.36   18.80
   4   7   2  404.96   22.40
   4   7   2  424.36   21.90
   4   7   2  448.86   22.50
   5  -7   2   46.10    6.50
  -5  -7  -2   43.20    5.20
   5  -7   2   61.09    5.20
  -5  -7  -2   53.69    5.90
   5  -7   2   52.19    5.90
   5   7   2   51.39    5.30
   5   7   2   55.19    4.90
   5   7   2   53.59    5.30
  -5   7  -2   46.80    4.90
  -5   7  -2   50.79    4.80
   6  -7   2 1253.47   60.69
  -6  -7  -2 1223.58   59.99
  -6  -7  -2 1342.97   59.79
   6  -7   2 1468.85   59.69
   6  -7   2 1354.36   61.79
   6   7   2 1377.96   60.09
  -6   7  -2 1355.26   59.29
   6   7   2 1175.28   59.79
   6   7   2 1293.87   59.39
  -6   7  -2 1285.87   58.79
   7  -7   2   10.20    2.80
  -7  -7  -2    9.00    3.40
   7  -7   2    3.50    4.70
   7  -7   2    9.30    3.50
  -7  -7  -2   10.10    3.70
   7   7   2    9.00    3.00
   7   7   2    6.40    2.40
  -7   7  -2    7.50    3.10
  -7   7  -2   12.80    2.90
   7   7   2   13.90    3.20
   8  -7   2 1115.29   50.89
  -8  -7  -2 1141.49   52.69
  -8  -7  -2 1107.49   53.39
   8  -7   2 1155.68   53.69
   8  -7   2 1059.89   52.19
   8   7   2 1077.49   51.09
   8   7   2 1086.89   50.49
   8   7   2 1198.48   51.49
  -8   7  -2 1143.69   52.39
  -9  -7  -2   14.50    5.10
   9  -7   2   23.40    6.50
   9  -7   2   20.30    4.90
  -9  -7  -2   24.00    4.80
   9   7   2   15.90    3.20
  -9   7  -2   17.90    4.10
 -10  -7  -2  367.96   21.40
  10  -7   2  350.36   21.40
  10  -7   2  329.97   19.60
 -10   7  -2  367.36   20.00
  10   7   2  340.47   17.30
  10   7   2  336.57   18.40
  11  -7   2   16.40    5.30
 -11  -7  -2   11.60    5.30
  11  -7   2   13.10    7.10
 -11   7  -2   12.50    4.50
  11   7   2   14.10    4.00
  11   7   2   11.40    3.40
  12  -7   2  317.47   22.60
  12  -7   2  307.97   18.90
 -12  -7  -2  226.68   17.10
  12   7   2  273.67   16.70
  12   7   2  276.77   15.80
 -12   7  -2  254.17   15.60
 -13  -7  -2    5.70    6.20
  13  -7   2   20.40    6.70
  13   7   2   21.70    4.90
  13   7   2   12.30    4.10
 -13   7  -2   18.00    5.30
 -14  -7  -2  231.58   18.50
  14  -7   2  221.38   17.10
  14   7   2  225.38   14.20
 -14   7  -2  242.08   16.30
  14   7   2  241.48   15.30
  15  -7   2   15.80    7.70
 -15  -7  -2    9.80    7.90
 -15   7  -2   14.40    5.90
  15   7   2   10.60    4.60
  15   7   2   22.70    5.40
 -16  -7  -2  215.18   20.40
  16  -7   2  173.28   16.60
  16   7   2  166.88   13.70
 -16   7  -2  236.48   18.00
  16   7   2  173.68   14.20
 -16  -8   2   81.49   12.60
  16   8  -2   92.79   10.90
  16   8  -2   83.89   10.00
 -16   8   2   82.89   10.10
  15  -8  -2  177.08   13.60
 -15  -8   2  187.98   17.20
  15   8  -2  179.78   13.30
  15   8  -2  200.48   15.10
 -15   8   2  185.88   14.00
  14  -8  -2   76.39    8.30
 -14  -8   2   79.79   11.40
 -14   8   2   89.19    9.40
  14   8  -2   82.09    8.80
  14   8  -2   86.69    9.60
 -13  -8   2  267.77   19.50
  13  -8  -2  277.87   16.40
 -13   8   2  308.07   17.60
  13   8  -2  281.77   17.70
  13   8  -2  289.07   17.80
  12  -8  -2  124.49    9.70
 -12  -8   2  173.68   14.30
 -12   8   2  158.08   12.00
  12   8  -2  137.29   10.70
  12   8  -2  119.89   10.70
 -11  -8   2  293.87   19.00
  11  -8  -2  248.88   15.10
 -11   8   2  294.97   16.90
  11   8  -2  265.77   16.20
  11   8  -2  275.87   16.00
 -10  -8   2  121.09   11.60
  10  -8  -2  132.39    9.30
  10   8  -2  128.19    9.90
 -10   8   2  107.79    8.60
  10   8  -2  133.79   10.40
   9  -8  -2  669.93   32.30
  -9  -8   2  739.23   37.40
  -9  -8   2  752.62   35.70
  -9   8   2  727.73   35.40
   9   8  -2  658.33   32.60
   9   8  -2  652.03   32.00
   9   8  -2  686.53   32.60
  -8  -8   2  108.29    8.10
   8  -8  -2  170.68   11.10
  -8  -8   2  100.29    9.90
  -8   8   2  108.49    7.90
  -8   8   2  110.99    7.80
   8   8  -2  196.68   11.30
  -8   8   2   87.69    7.80
   8   8  -2  186.58   12.00
  -7  -8   2  482.75   23.50
  -7  -8   2  457.25   24.80
   7  -8  -2  476.75   22.30
   7   8  -2  452.65   22.70
  -7   8   2  444.26   22.80
   7   8  -2  398.86   21.90
  -7   8   2  486.15   23.10
  -7   8   2  457.25   23.00
   6  -8  -2  159.18   10.40
  -6  -8   2  214.88   12.50
  -6  -8   2  205.68   13.70
   6  -8  -2  181.58   10.80
  -6   8   2  220.48   12.40
   6   8  -2  157.38   10.80
   6   8  -2  160.28   10.20
  -6   8   2  242.48   12.40
  -6   8   2  213.98   12.40
  -6   8   2  222.18   14.40
  -5  -8   2  301.67   15.90
   5  -8  -2  325.17   16.80
   5  -8  -2  307.77   17.10
  -5  -8   2  302.47   16.90
   5   8  -2  329.27   17.60
  -5   8   2  285.17   17.00
  -5   8   2  302.27   15.70
  -5   8   2  304.27   15.30
  -5   8   2  285.57   15.70
   5   8  -2  348.07   17.40
  -4  -8   2 1088.99   49.99
   4  -8  -2 1031.80   46.20
   4  -8  -2  942.21   45.30
  -4  -8   2 1128.39   50.99
  -4   8   2 1049.59   49.10
  -4   8   2 1110.89   49.99
  -4   8   2 1082.39   49.99
   4   8  -2 1022.40   46.20
  -4   8   2 1066.79   50.89
   4   8  -2  973.70   45.80
   3  -8  -2  551.84   26.80
   3  -8  -2  516.75   25.80
  -3  -8   2  654.33   31.30
  -3  -8   2  625.24   30.30
  -3   8   2  602.94   30.30
   3   8  -2  568.34   26.90
  -3   8   2  653.43   30.50
  -3   8   2  641.24   31.20
   3   8  -2  550.34   26.50
  -3   8   2  643.24   29.40
   2  -8  -2  343.47   17.10
  -2  -8   2  267.77   16.00
  -2  -8   2  303.77   15.60
   2  -8  -2  339.57   18.00
   2   8  -2  350.36   18.30
  -2   8   2  343.57   14.70
  -2   8   2  271.07   15.60
  -2   8   2  272.77   15.50
  -2   8   2  315.27   16.60
   2   8  -2  329.57   17.60
   1  -8  -2  726.13   36.40
  -1  -8   2  627.54   29.50
   1  -8  -2  818.72   35.90
  -1  -8   2  583.04   30.00
  -1   8   2  655.73   29.90
   1   8  -2  755.72   36.60
  -1   8   2  619.74   29.80
  -1   8   2  611.34   30.00
   1   8  -2  763.62   36.20
   0  -8  -2  236.38   12.30
   0  -8   2  332.67   18.20
   0  -8   2  368.06   17.60
   0   8   2  352.56   17.90
   0   8  -2  212.28   13.20
   0   8   2  336.17   17.90
   0   8   2  325.57   17.70
   0   8  -2  211.58   12.60
  -1  -8  -2  735.93   37.00
  -1  -8  -2  755.92   36.50
   1  -8   2  701.93   32.70
   1  -8   2  667.33   32.00
   1   8   2  657.33   32.30
   1   8   2  702.13   32.40
  -1   8  -2  849.41   36.90
   1   8   2  651.83   32.10
  -1   8  -2  785.52   37.40
   2  -8   2  689.13   33.30
  -2  -8  -2  532.65   26.30
  -2  -8  -2  557.64   26.70
   2  -8   2  742.63   32.80
  -2   8  -2  541.65   27.00
  -2   8  -2  484.75   26.00
  -2   8  -2  585.54   26.00
   2   8   2  698.13   33.00
   2   8   2  646.54   32.60
   2   8   2  680.33   33.00
   3  -8   2  560.44   27.90
  -3  -8  -2  582.74   28.40
   3  -8   2  603.64   27.40
  -3  -8  -2  502.55   27.80
   3   8   2  578.14   27.60
  -3   8  -2  597.64   28.90
  -3   8  -2  594.64   27.90
   3   8   2  516.35   27.30
  -3   8  -2  614.94   27.20
   3   8   2  568.84   27.20
  -4  -8  -2  582.84   28.00
   4  -8   2  591.74   27.90
  -4  -8  -2  589.14   28.10
   4  -8   2  561.64   26.90
  -4   8  -2  584.54   26.90
   4   8   2  513.75   26.60
  -4   8  -2  507.45   27.10
   4   8   2  560.14   27.30
   4   8   2  563.14   27.30
  -5  -8  -2  610.34   29.30
  -5  -8  -2  545.55   28.80
   5  -8   2  554.74   28.10
   5  -8   2  592.34   27.30
  -5   8  -2  598.44   28.30
  -5   8  -2  592.14   28.10
   5   8   2  582.74   27.10
   5   8   2  569.84   27.70
   5   8   2  517.95   27.40
   6  -8   2  209.18   13.10
  -6  -8  -2  248.58   14.20
  -6  -8  -2  229.48   14.20
   6  -8   2  210.98   11.80
  -6   8  -2  213.78   12.90
  -6   8  -2  231.28   13.00
   6   8   2  192.38   11.50
   6   8   2  211.28   12.40
   6   8   2  198.48   12.00
   7  -8   2  410.26   21.00
   7  -8   2  390.76   22.10
  -7  -8  -2  414.26   22.70
  -7  -8  -2  424.56   22.40
   7   8   2  403.26   21.30
  -7   8  -2  422.76   21.20
   7   8   2  423.66   20.80
  -7   8  -2  430.66   21.60
   7   8   2  451.75   21.50
  -8  -8  -2  203.08   14.30
  -8  -8  -2  245.38   14.10
   8  -8   2  283.17   16.60
  -8   8  -2  208.18   13.00
   8   8   2  274.17   14.60
   8   8   2  260.77   15.10
   8   8   2  266.47   15.10
  -9  -8  -2  299.27   18.30
  -9  -8  -2  354.16   19.80
   9  -8   2  327.77   18.80
   9   8   2  304.17   16.50
  -9   8  -2  298.47   17.60
 -10  -8  -2  283.87   17.30
 -10  -8  -2  306.77   19.00
  10  -8   2  302.47   18.40
 -10   8  -2  290.27   17.00
  10   8   2  293.17   16.00
 -11  -8  -2  238.58   17.50
  11  -8   2  279.57   17.50
  11   8   2  258.67   16.00
 -11   8  -2  255.07   15.80
  11   8   2  258.17   14.80
  12  -8   2  107.99   11.40
 -12  -8  -2  116.89   12.50
 -12   8  -2  127.29   11.30
  12   8   2  106.19    8.90
  12   8   2  116.79   10.20
  13  -8   2  160.08   14.20
 -13  -8  -2  196.28   16.80
  13   8   2  148.39   11.00
 -13   8  -2  185.28   14.00
  13   8   2  156.58   11.90
  14  -8   2   22.20    7.70
 -14  -8  -2   40.20    9.20
  14   8   2   28.80    5.40
  14   8   2   21.60    5.40
 -14   8  -2   37.80    7.00
  15  -8   2  119.09   13.80
 -15  -8  -2  130.09   14.70
 -15   8  -2  116.79   12.30
  15   8   2  120.09   10.60
  15   8   2  112.89   11.30
 -15  -9   2  161.28   16.60
  15   9  -2  207.58   14.70
 -15   9   2  162.58   13.80
  15   9  -2  190.08   15.60
 -14  -9   2   -1.20    6.40
  14  -9  -2    2.80    5.10
 -14   9   2   -2.90    4.50
  14   9  -2    5.50    5.60
  14   9  -2    4.80    6.30
  13  -9  -2  250.37   15.90
 -13  -9   2  205.48   17.30
 -13   9   2  219.38   14.90
  13   9  -2  268.57   17.30
  13   9  -2  241.78   16.50
  12  -9  -2   68.19    7.60
 -12  -9   2   28.90    7.50
  12   9  -2   75.69    8.80
 -12   9   2   34.70    6.00
  12   9  -2   62.49    8.50
  11  -9  -2  430.86   22.00
 -11  -9   2  393.86   23.70
  11   9  -2  399.36   22.50
 -11   9   2  380.86   21.10
  11   9  -2  384.96   22.40
 -10  -9   2  193.78   14.60
  10  -9  -2  204.98   13.20
  10   9  -2  230.78   14.50
 -10   9   2  178.78   12.10
  10   9  -2  208.38   13.90
  -9  -9   2  180.58   14.90
  -9  -9   2  225.98   13.50
   9  -9  -2  308.57   16.30
   9   9  -2  265.97   15.70
  -9   9   2  217.48   12.70
   9   9  -2  277.87   16.90
  -8  -9   2   68.39    8.60
   8  -9  -2   84.89    7.50
  -8  -9   2   85.79    7.70
   8   9  -2   76.19    7.90
  -8   9   2   69.29    6.90
  -8   9   2   88.79    7.60
   8   9  -2   80.19    7.30
   7  -9  -2  221.98   13.00
  -7  -9   2  258.67   14.50
  -7  -9   2  228.48   15.60
  -7   9   2  236.98   13.80
  -7   9   2  258.47   14.00
   7   9  -2  211.88   13.70
   7   9  -2  207.88   12.70
  -7   9   2  228.28   13.40
  -6  -9   2  154.78   12.10
  -6  -9   2  186.08   11.20
   6  -9  -2   95.69    7.70
   6   9  -2   93.59    7.70
  -6   9   2  170.58   10.80
  -6   9   2  168.88   10.30
   6   9  -2   92.59    8.40
  -6   9   2  171.78   10.80
   5  -9  -2  570.14   27.90
  -5  -9   2  672.83   32.50
  -5  -9   2  643.54   31.30
  -5   9   2  633.64   31.10
  -5   9   2  611.74   30.40
   5   9  -2  573.64   28.20
   5   9  -2  540.45   27.60
  -5   9   2  664.33   31.40
  -5   9   2  659.33   32.70
  -4  -9   2  523.85   25.90
   4  -9  -2  443.46   22.00
  -4  -9   2  576.54   27.20
  -4   9   2  516.65   26.00
   4   9  -2  379.26   21.50
  -4   9   2  541.25   26.90
  -4   9   2  470.75   25.70
  -4   9   2  521.55   27.20
   4   9  -2  458.85   22.50
  -3  -9   2  631.74   29.20
   3  -9  -2  587.34   29.70
  -3  -9   2  573.94   28.00
   3   9  -2  625.14   30.10
  -3   9   2  597.94   29.20
  -3   9   2  503.15   27.80
  -3   9   2  572.94   28.20
   3   9  -2  605.14   29.60
   2  -9  -2  435.16   21.50
  -2  -9   2  283.57   16.00
   2  -9  -2  409.36   20.50
  -2  -9   2  320.47   17.20
  -2   9   2  284.27   16.40
  -2   9   2  306.37   17.20
  -2   9   2  315.87   16.60
   2   9  -2  433.66   21.90
   2   9  -2  372.56   20.90
  -1  -9   2  570.74   27.10
  -1  -9   2  522.65   26.20
   1  -9  -2  433.46   21.40
   1  -9  -2  397.76   20.50
  -1   9   2  501.05   26.80
  -1   9   2  532.25   26.60
  -1   9   2  548.25   26.60
   1   9  -2  368.96   20.90
   1   9  -2  453.45   22.10
   0  -9   2    3.90    3.30
   0  -9  -2   -1.80    2.60
   0  -9  -2   -1.20    2.70
   0  -9   2   12.00    3.20
   0   9  -2   -0.70    3.00
   0   9   2    7.50    3.70
   0   9  -2    2.90    4.00
   0   9   2    6.00    3.10
   0   9   2    8.20    3.30
  -1  -9  -2  657.83   28.90
   1  -9   2  613.44   32.80
  -1  -9  -2  578.54   29.10
   1  -9   2  678.13   32.40
   1   9   2  711.23   32.80
   1   9   2  713.33   32.90
   1   9   2  673.93   32.70
  -1   9  -2  546.95   28.70
  -1   9  -2  564.44   29.60
  -2  -9  -2  345.67   19.00
   2  -9   2  317.07   17.20
  -2  -9  -2  346.37   18.70
   2  -9   2  346.37   18.10
  -2   9  -2  376.26   19.00
  -2   9  -2  360.56   19.90
   2   9   2  335.27   17.70
   2   9   2  302.17   17.50
   2   9   2  337.97   17.70
  -3  -9  -2  566.04   27.10
   3  -9   2  738.23   33.90
  -3  -9  -2  522.55   27.10
   3  -9   2  652.73   34.30
   3   9   2  692.63   34.00
   3   9   2  716.03   34.20
   3   9   2  751.22   34.40
  -3   9  -2  529.25   26.70
   4  -9   2  340.57   18.70
  -4  -9  -2  306.97   18.00
   4  -9   2  361.86   18.00
  -4  -9  -2  326.27   17.90
   4   9   2  345.67   18.30
  -4   9  -2  324.07   17.30
   4   9   2  334.97   18.20
   4   9   2  308.77   17.80
  -5  -9  -2  820.42   40.80
   5  -9   2  749.03   34.20
  -5  -9  -2  892.01   41.30
   5  -9   2  685.13   32.90
   5   9   2  703.63   33.30
   5   9   2  630.04   33.10
  -5   9  -2  817.32   39.70
  -5   9  -2  878.61   40.30
   5   9   2  658.23   32.70
  -6  -9  -2   19.60    4.90
  -6  -9  -2   14.30    4.00
   6  -9   2   14.60    4.10
   6  -9   2   13.10    4.50
   6   9   2    8.60    3.40
  -6   9  -2   15.90    4.10
   6   9   2    5.10    3.20
  -6   9  -2   18.50    4.00
   6   9   2    5.00    3.10
  -7  -9  -2  527.15   26.60
   7  -9   2  400.66   23.30
  -7  -9  -2  505.25   26.20
   7   9   2  438.16   22.70
   7   9   2  445.66   22.30
  -7   9  -2  480.15   24.80
  -7   9  -2  486.55   25.00
   7   9   2  467.55   22.90
  -8  -9  -2    6.80    4.80
  -8  -9  -2    5.60    4.30
   8  -9   2   10.20    4.60
   8   9   2    2.90    3.30
   8   9   2   10.00    3.90
   8   9   2    8.70    3.20
  -8   9  -2   -4.50    2.80
  -9  -9  -2  524.55   28.80
  -9  -9  -2  532.45   28.00
   9  -9   2  477.25   25.80
  -9   9  -2  543.05   27.30
   9   9   2  466.95   23.90
 -10  -9  -2   81.39    9.30
  10  -9   2   80.89    9.80
 -10  -9  -2   72.79    9.70
  10   9   2  115.19    8.60
 -10   9  -2   88.79    8.80
 -11  -9  -2  347.07   22.10
  11  -9   2  293.97   19.10
  11   9   2  305.47   17.90
 -11   9  -2  364.66   20.50
  11   9   2  305.47   16.90
 -12  -9  -2   85.39   11.00
  12  -9   2   49.70    8.80
  12   9   2   65.19    8.00
 -12   9  -2   78.79    9.10
  12   9   2   52.59    6.50
  13  -9   2  210.08   18.90
 -13  -9  -2  218.68   18.70
  13   9   2  198.98   14.20
 -13   9  -2  227.88   15.80
  13   9   2  201.48   13.30
 -14  -9  -2   21.70    8.90
  14   9   2    9.30    5.10
  14   9   2   14.80    5.10
 -14   9  -2   26.00    7.00
 -14 -10   2  140.09   15.40
  14  10  -2  164.08   14.60
  14  10  -2  188.38   15.30
 -14  10   2  144.59   12.90
  13 -10  -2   64.39   10.80
 -13 -10   2   74.59   11.20
  13  10  -2   77.59    9.80
 -13  10   2   91.09    9.80
  13  10  -2   67.09    9.30
  12 -10  -2  230.88   15.30
 -12 -10   2  192.98   16.10
 -12  10   2  152.48   12.70
  12  10  -2  227.08   15.90
  12  10  -2  238.48   16.90
  11 -10  -2   -1.30    3.60
 -11 -10   2    2.80    5.70
  11  10  -2    1.00    5.20
 -11  10   2  -11.10    3.40
  11  10  -2    7.40    4.70
  10 -10  -2  242.28   15.60
 -10 -10   2  184.68   15.30
  10  10  -2  255.87   16.10
  10  10  -2  258.47   16.80
 -10  10   2  204.68   13.00
   9 -10  -2   31.10    5.40
  -9 -10   2   40.70    6.20
  -9 -10   2   47.50    8.10
   9  10  -2   20.70    6.00
  -9  10   2   41.20    5.80
   9  10  -2   38.70    5.70
   8 -10  -2  457.35   24.40
  -8 -10   2  496.45   25.80
  -8 -10   2  508.95   27.50
   8  10  -2  445.66   24.10
   8  10  -2  513.55   25.60
  -8  10   2  492.75   26.10
  -8  10   2  489.95   25.10
  -7 -10   2   51.79    6.50
   7 -10  -2   82.99    8.20
  -7 -10   2   41.00    7.20
  -7  10   2   53.59    5.90
  -7  10   2   45.90    5.90
   7  10  -2   83.79    8.90
  -7  10   2   47.50    6.20
   7  10  -2   73.59    7.70
  -6 -10   2  662.73   32.30
  -6 -10   2  598.04   30.60
   6 -10  -2  570.54   29.00
   6  10  -2  573.24   28.90
  -6  10   2  621.54   30.50
  -6  10   2  595.34   30.50
   6  10  -2  581.84   29.40
   5 -10  -2   87.39    8.50
  -5 -10   2   73.29    7.30
  -5 -10   2   81.79    8.80
   5  10  -2  101.39    8.20
  -5  10   2   81.09    7.80
  -5  10   2   61.89    7.00
  -5  10   2   73.59    8.80
   5  10  -2   98.39    9.10
   4 -10  -2  267.07   15.60
  -4 -10   2  304.87   17.10
  -4 -10   2  336.47   18.40
  -4  10   2  307.97   17.40
  -4  10   2  322.17   19.00
   4  10  -2  274.57   15.60
  -4  10   2  295.97   17.20
   4  10  -2  263.47   16.30
  -3 -10   2   51.19    6.80
   3 -10  -2   18.90    4.20
  -3 -10   2   45.00    5.40
   3  10  -2   21.90    5.40
  -3  10   2   52.19    7.40
  -3  10   2   46.80    6.00
  -3  10   2   51.29    6.60
   3  10  -2   20.60    4.30
  -2 -10   2  541.05   27.70
  -2 -10   2  572.04   28.80
   2 -10  -2  330.97   19.60
   2  10  -2  410.16   20.10
  -2  10   2  558.44   28.20
   2  10  -2  370.76   20.80
  -2  10   2  572.74   29.00
  -2  10   2  575.24   28.40
  -1 -10   2  361.16   19.20
  -1 -10   2  417.36   20.60
   1 -10  -2  358.86   20.00
  -1  10   2  346.77   19.70
  -1  10   2  327.97   19.50
  -1  10   2  387.46   20.60
   1  10  -2  368.16   20.90
   1  10  -2  382.36   20.10
   0 -10  -2 1018.70   47.00
   0 -10   2  917.21   46.30
   0 -10   2  959.90   45.70
   0  10  -2 1017.70   47.60
   0  10  -2  942.81   46.70
   0  10   2  968.40   46.20
   0  10   2  968.00   46.50
   0  10   2 1072.89   46.50
   1 -10   2   53.49    5.90
   1 -10   2   51.79    6.50
  -1 -10  -2   76.09    7.20
  -1 -10  -2   67.79    7.20
  -1  10  -2   56.69    6.80
   1  10   2   50.39    6.00
  -1  10  -2   74.79    8.50
   1  10   2   47.80    6.40
   1  10   2   38.70    5.50
   2 -10   2  507.45   24.70
  -2 -10  -2  517.65   25.60
   2 -10   2  566.64   25.90
  -2 -10  -2  475.65   25.50
  -2  10  -2  515.85   26.90
   2  10   2  432.06   24.60
   2  10   2  464.85   24.80
  -2  10  -2  487.55   25.40
   2  10   2  464.05   25.10
   3 -10   2   48.70    6.60
  -3 -10  -2   24.00    4.90
  -3 -10  -2   24.40    4.80
   3 -10   2   38.50    5.30
   3  10   2   45.90    5.80
   3  10   2   38.20    5.90
   3  10   2   44.70    5.90
  -3  10  -2   20.90    4.60
   4 -10   2  474.95   24.40
  -4 -10  -2  440.96   25.20
   4 -10   2  494.05   25.30
  -4 -10  -2  498.35   25.50
  -4  10  -2  520.35   25.10
   4  10   2  477.45   24.80
   4  10   2  527.55   25.20
   4  10   2  440.16   24.60
   5 -10   2   36.30    5.40
  -5 -10  -2   31.10    5.90
  -5 -10  -2   35.90    5.60
   5 -10   2   33.20    5.90
   5  10   2   33.60    5.30
   5  10   2   32.80    5.40
   5  10   2   41.50    5.90
  -5  10  -2   44.30    5.90
   6 -10   2  612.64   31.30
  -6 -10  -2  575.64   28.40
  -6 -10  -2  542.15   27.90
   6  10   2  586.34   30.60
   6  10   2  658.23   31.10
   6  10   2  601.64   30.40
  -6  10  -2  498.85   26.90
  -7 -10  -2  110.99   10.90
  -7 -10  -2  116.99   10.50
   7 -10   2  137.69   11.30
   7  10   2  103.59    9.40
  -7  10  -2  123.89    9.80
   7  10   2  126.89   10.00
   7  10   2  132.29    9.80
  -8 -10  -2  501.15   27.80
  -8 -10  -2  524.15   27.80
   8 -10   2  455.15   26.40
   8  10   2  525.95   25.90
   8  10   2  460.95   24.90
  -8  10  -2  522.75   26.50
   8  10   2  518.45   25.70
  -9 -10  -2   76.69    9.10
   9 -10   2   47.80    7.80
  -9 -10  -2   40.10    7.80
   9  10   2   40.20    6.00
  -9  10  -2   59.59    7.00
 -10 -10  -2  287.07   18.30
  10 -10   2  219.78   16.30
 -10 -10  -2  259.37   19.10
  10  10   2  194.48   13.10
 -10  10  -2  287.87   17.30
 -11 -10  -2   12.90    6.80
  11  10   2   14.10    4.70
  11  10   2   15.20    5.00
 -11  10  -2   11.50    5.00
 -12 -10  -2  242.88   19.90
  12  10   2  221.68   15.10
 -12  10  -2  287.87   17.60
  12  10   2  221.48   14.40
 -13 -10  -2    5.30    8.20
 -13  10  -2   24.50    6.50
  13  10   2   16.20    5.50
  13  10   2   14.60    5.20
 -13 -11   2   54.09   10.50
  13  11  -2   67.29    9.40
  13  11  -2   49.00    9.20
 -13  11   2   56.49    8.50
 -12 -11   2  148.59   15.30
  12  11  -2  163.08   14.40
  12  11  -2  155.88   13.90
 -12  11   2  181.08   13.60
  11 -11  -2   83.39    9.20
 -11 -11   2   40.40    8.90
  11  11  -2   68.39    9.10
  11  11  -2   79.69   10.10
 -11  11   2   41.20    6.90
 -10 -11   2  192.88   16.20
 -10 -11   2  174.38   13.20
  10 -11  -2  218.78   14.50
  10  11  -2  194.48   15.50
  10  11  -2  197.18   14.60
 -10  11   2  183.48   14.60
  -9 -11   2  103.19   11.40
  -9 -11   2   86.99    9.40
   9 -11  -2   94.89    9.50
   9  11  -2   96.09    9.50
   9  11  -2   96.19   10.70
  -8 -11   2  239.68   17.70
  -8 -11   2  268.17   16.20
   8 -11  -2  249.58   16.00
   8  11  -2  259.67   15.90
   8  11  -2  261.27   17.40
  -7 -11   2  178.48   13.80
   7 -11  -2  171.18   12.10
  -7 -11   2  181.68   12.30
   7  11  -2  156.08   13.20
  -7  11   2  157.18   11.90
   7  11  -2  183.28   12.30
  -6 -11   2  237.08   16.00
  -6 -11   2  239.98   14.60
   6 -11  -2  243.18   15.10
   6  11  -2  233.98   16.10
  -6  11   2  251.77   15.00
  -6  11   2  212.18   14.50
   6  11  -2  225.48   14.70
  -5 -11   2   41.50    6.00
  -5 -11   2   38.30    6.80
   5 -11  -2   69.99    7.90
  -5  11   2   54.09    6.70
   5  11  -2   82.79    8.20
  -5  11   2   33.30    5.90
   5  11  -2   81.89    9.30
   4 -11  -2  254.27   15.60
  -4 -11   2  323.17   18.40
  -4 -11   2  308.37   17.10
  -4  11   2  301.17   17.50
  -4  11   2  248.98   17.10
   4  11  -2  262.27   16.70
  -4  11   2  328.87   19.40
   4  11  -2  253.87   15.50
  -3 -11   2   76.29    7.30
  -3 -11   2   58.49    7.80
   3 -11  -2   18.30    4.80
   3  11  -2   13.90    4.30
   3  11  -2   24.60    6.20
  -3  11   2   66.89    8.80
  -3  11   2   80.99    8.10
  -3  11   2   68.29    7.70
  -2 -11   2  253.67   16.50
  -2 -11   2  257.07   15.60
   2 -11  -2  323.67   18.10
  -2  11   2  270.27   17.60
   2  11  -2  311.17   19.10
   2  11  -2  314.07   18.10
  -2  11   2  291.47   16.60
  -2  11   2  295.47   16.50
   1 -11  -2  336.87   19.90
  -1 -11   2  353.66   19.50
  -1 -11   2  323.47   20.30
   1  11  -2  361.36   20.10
   1  11  -2  382.36   21.40
  -1  11   2  374.16   20.30
  -1  11   2  399.36   20.80
  -1  11   2  388.66   21.40
   0 -11  -2  251.27   15.30
   0 -11   2  213.88   14.60
   0 -11   2  225.98   13.70
   0  11   2  275.77   15.10
   0  11   2  230.18   14.80
   0  11   2  213.48   15.20
   0  11  -2  265.27   16.90
   0  11  -2  232.28   15.10
   1 -11   2  327.07   18.60
  -1 -11  -2  357.66   20.20
   1 -11   2  385.16   20.20
   1  11   2  326.87   19.00
  -1  11  -2  386.76   22.20
   1  11   2  337.37   19.30
   1  11   2  341.27   20.10
  -1  11  -2  353.76   20.10
   2 -11   2  376.16   21.10
  -2 -11  -2  359.26   19.90
   2 -11   2  371.66   20.00
   2  11   2  388.36   21.20
   2  11   2  356.96   20.40
  -2  11  -2  341.07   19.60
   2  11   2  377.36   20.80
   3 -11   2  176.38   11.60
   3 -11   2  163.68   12.40
  -3 -11  -2  118.29   10.60
   3  11   2  183.68   12.00
  -3  11  -2  148.99   10.80
   3  11   2  177.88   13.00
   3  11   2  158.38   11.90
  -4 -11  -2  335.77   20.60
  -4 -11  -2  366.16   20.60
   4 -11   2  348.87   21.70
   4 -11   2  339.57   19.80
   4  11   2  333.57   19.80
  -4  11  -2  385.76   20.30
   4  11   2  404.86   20.20
   4  11   2  306.17   19.10
   5 -11   2  245.08   15.70
  -5 -11  -2  161.88   13.40
  -5 -11  -2  195.88   13.20
  -5  11  -2  196.88   12.70
   5  11   2  240.28   14.90
   5  11   2  247.28   15.30
   5  11   2  213.58   15.30
  -6 -11  -2  146.69   11.50
   6 -11   2  155.28   13.20
  -6 -11  -2  129.49   12.10
  -6  11  -2  167.18   11.80
   6  11   2  206.08   13.70
   6  11   2  187.78   13.00
   6  11   2  186.68   12.80
   7 -11   2  242.78   16.50
  -7 -11  -2  207.38   15.00
  -7 -11  -2  216.38   14.50
   7  11   2  244.38   15.20
  -7  11  -2  201.68   14.10
   7  11   2  245.98   15.90
   7  11   2  226.28   15.40
  -8 -11  -2  131.89   12.10
  -8 -11  -2  144.69   12.70
   8  11   2  124.29   10.60
   8  11   2  131.39   11.20
   8  11   2  121.89   10.60
  -9 -11  -2  154.38   14.00
  -9 -11  -2  160.58   13.90
   9  11   2   91.19    9.00
 -10 -11  -2  173.18   15.30
 -10 -11  -2  183.78   15.30
  10  11   2  151.88   11.70
 -11 -11  -2   71.39   10.70
  11  11   2   38.90    6.90
 -11  11  -2   73.89   10.00
  11  11   2   46.00    6.50
 -12 -11  -2  172.08   16.70
  12  11   2   98.79    9.70
 -12  11  -2  169.78   14.60
  12  11   2   89.49   10.30
 -12 -12   2    6.80    7.40
  12  12  -2   -0.10    7.30
  12  12  -2   16.50    7.00
 -11 -12   2  319.17   22.30
  11  12  -2  298.17   20.50
  11  12  -2  366.56   22.30
 -10 -12   2   11.30    5.20
  10 -12  -2    8.40    5.90
 -10 -12   2   15.60    7.10
  10  12  -2   11.90    5.80
  10  12  -2    2.20    6.70
  -9 -12   2  399.46   21.80
   9 -12  -2  395.36   22.10
  -9 -12   2  333.47   22.90
   9  12  -2  359.86   23.10
   9  12  -2  364.36   21.60
  -8 -12   2   14.00    4.90
   8 -12  -2    6.70    4.80
  -8 -12   2    8.70    6.50
   8  12  -2   -2.70    5.70
   8  12  -2    4.90    4.30
  -7 -12   2  205.48   14.60
  -7 -12   2  226.08   16.70
   7 -12  -2  170.18   12.70
  -7  12   2  217.48   14.80
   7  12  -2  159.08   14.00
   7  12  -2  172.08   12.60
  -6 -12   2   11.10    4.60
   6 -12  -2   21.10    5.50
  -6 -12   2   13.10    6.00
   6  12  -2    5.40    4.50
  -6  12   2   13.40    5.10
   6  12  -2   19.50    6.70
  -5 -12   2  383.06   21.70
  -5 -12   2  408.46   23.30
   5 -12  -2  294.67   17.70
   5  12  -2  288.77   17.70
   5  12  -2  300.57   19.30
  -5  12   2  387.16   22.00
  -5  12   2  394.66   22.20
  -4 -12   2    2.60    4.90
  -4 -12   2    4.90    4.00
   4 -12  -2    2.90    4.00
  -4  12   2   11.60    5.20
  -4  12   2   11.60    7.70
   4  12  -2   12.60    6.10
   4  12  -2    6.80    4.40
  -4  12   2    0.80    4.30
  -3 -12   2  332.97   18.80
  -3 -12   2  304.47   19.90
   3 -12  -2  451.35   24.20
   3  12  -2  441.46   25.50
  -3  12   2  383.06   20.30
   3  12  -2  440.26   24.00
  -3  12   2  325.27   19.70
  -3  12   2  351.46   21.30
  -2 -12   2   16.70    4.60
   2 -12  -2   21.50    5.20
  -2 -12   2   16.90    5.80
   2  12  -2   15.20    4.60
  -2  12   2   19.70    5.50
  -2  12   2   12.90    5.20
   2  12  -2   15.90    6.60
  -2  12   2   17.60    6.70
  -1 -12   2  240.88   14.80
  -1 -12   2  231.28   16.10
   1 -12  -2  372.86   20.00
   1  12  -2  353.36   21.40
   1  12  -2  317.37   19.80
  -1  12   2  263.27   17.60
  -1  12   2  232.18   15.70
  -1  12   2  254.37   15.90
   0 -12   2    4.50    3.40
   0 -12  -2    3.70    4.10
   0 -12   2   -1.80    4.40
   0  12   2    3.70    4.60
   0  12   2    9.40    6.00
   0  12   2    4.40    4.70
   0  12  -2    0.70    4.30
   0  12  -2    2.30    6.00
  -1 -12  -2  412.96   22.90
   1 -12   2  415.56   23.50
   1 -12   2  421.56   22.40
  -1  12  -2  416.56   23.00
   1  12   2  391.16   23.80
   1  12   2  423.46   23.00
   1  12   2  430.66   23.20
  -2 -12  -2   -2.20    3.60
   2 -12   2    1.60    4.60
   2 -12   2    6.10    3.70
   2  12   2    0.70    3.60
   2  12   2    4.10    5.60
   2  12   2    3.20    3.90
  -2  12  -2    0.40    4.50
  -3 -12  -2  755.02   37.40
   3 -12   2  717.83   38.60
   3  12   2  811.02   38.70
   3  12   2  775.92   38.30
  -3  12  -2  735.13   37.10
   3  12   2  781.72   38.90
  -4 -12  -2   11.70    4.80
   4 -12   2    8.30    6.20
   4  12   2    5.30    4.30
   4  12   2   10.30    5.90
   4  12   2   12.80    4.70
  -4  12  -2   14.10    5.30
  -5 -12  -2  374.26   21.80
   5  12   2  387.86   22.40
  -5  12  -2  386.86   21.60
   5  12   2  432.06   22.90
   5  12   2  383.76   22.80
  -6 -12  -2    6.80    4.80
   6  12   2    6.30    4.30
   6  12   2    6.90    4.40
  -6  12  -2   -1.00    4.60
   6  12   2    9.70    5.90
  -7 -12  -2  128.09   12.10
   7  12   2  126.39   11.40
   7  12   2  132.49   11.80
   7  12   2  120.69   11.40
  -8 -12  -2    2.40    5.00
   8  12   2    9.80    6.00
   8  12   2    5.60    5.10
   8  12   2    6.20    4.90
  -9 -12  -2  168.98   15.90
  -9 -12  -2  179.88   14.10
   9  12   2  157.98   13.50
 -10 -12  -2    6.80    7.40
 -10 -12  -2   -2.20    6.10
  10  12   2    0.20    4.60
 -11 -12  -2  166.98   16.10
 -11 -12  -2  227.78   18.90
  11  12   2  165.28   14.10
  11  12   2  156.78   13.20
 -10 -13   2  150.08   15.40
 -10 -13   2  133.69   13.00
  10  13  -2  100.19   11.30
  10  13  -2  117.69   12.90
  -9 -13   2  185.48   14.50
   9 -13  -2  180.28   15.10
  -9 -13   2  195.18   16.80
   9  13  -2  161.88   15.80
   9  13  -2  184.68   13.90
  -8 -13   2  151.68   13.10
  -8 -13   2  132.29   14.20
   8 -13  -2  136.29   12.50
   8  13  -2  116.79   11.70
   8  13  -2  139.19   13.70
   7 -13  -2  209.48   14.70
  -7 -13   2  215.78   14.60
  -7 -13   2  173.58   16.30
  -7  13   2  200.68   15.10
   7  13  -2  190.78   16.20
   7  13  -2  158.48   13.50
   6 -13  -2  129.39   11.60
  -6 -13   2  145.29   14.10
  -6 -13   2  167.98   12.90
   6  13  -2  103.99   12.10
  -6  13   2  157.28   12.90
   6  13  -2  116.79   11.30
  -5 -13   2   71.69    8.60
  -5 -13   2   69.49    9.90
   5 -13  -2  104.39   10.30
   5  13  -2   96.19   10.20
   5  13  -2   91.39   11.40
  -5  13   2   82.49    9.40
  -4 -13   2  211.28   16.30
   4 -13  -2  214.58   14.90
  -4 -13   2  219.48   14.90
  -4  13   2  235.18   15.70
   4  13  -2  184.78   14.50
   4  13  -2  238.68   17.10
  -3 -13   2   43.10    7.90
  -3 -13   2   35.20    6.40
   3 -13  -2   47.40    7.40
   3  13  -2   46.20    9.00
  -3  13   2   39.10    7.20
  -3  13   2   30.90    7.20
  -3  13   2   34.20    8.90
   3  13  -2   31.50    6.50
  -2 -13   2  163.68   11.90
  -2 -13   2  155.88   13.50
   2 -13  -2  183.28   13.00
  -2  13   2  130.99   12.40
  -2  13   2  165.08   13.00
   2  13  -2  145.09   12.50
   2  13  -2  189.08   15.80
  -2  13   2  145.89   13.90
  -1 -13   2  160.18   14.10
   1 -13  -2  219.38   15.50
  -1 -13   2  201.08   13.00
  -1  13   2  205.98   14.40
  -1  13   2  155.98   14.70
  -1  13   2  173.38   13.90
   1  13  -2  243.98   16.40
   1  13  -2  250.17   18.70
   0 -13   2  149.09   13.00
   0 -13   2  132.69   11.20
   0 -13  -2  127.29   11.40
   0  13   2  130.89   12.10
   0  13  -2  123.69   11.50
   0  13   2  141.49   13.30
   0  13   2   99.69   10.90
   1 -13   2  208.98   14.60
  -1 -13  -2  262.27   16.50
   1  13   2  212.48   16.70
   1  13   2  224.88   15.10
   1  13   2  224.18   15.20
  -1  13  -2  249.48   17.00
  -2 -13  -2  244.58   15.80
   2  13   2  211.18   15.30
   2  13   2  233.98   15.40
  -2  13  -2  212.48   15.60
   2  13   2  222.78   17.10
  -3 -13  -2   60.49    8.20
   3  13   2   37.80    6.90
  -3  13  -2   42.50    7.40
   3  13   2   22.70    5.80
   3  13   2   32.10    8.20
  -4 -13  -2  174.08   13.70
   4  13   2  177.28   13.90
  -4  13  -2  201.98   14.30
   4  13   2  192.88   14.10
   4  13   2  168.78   14.60
  -5 -13  -2  103.29   10.70
   5  13   2  114.59   11.60
  -5  13  -2   75.49    9.50
   5  13   2  146.09   12.30
   5  13   2  127.09   12.50
  -6 -13  -2  133.79   12.60
  -6  13  -2  127.09   12.10
   6  13   2  129.49   11.80
   6  13   2  109.79   11.40
   6  13   2  120.89   12.10
  -7 -13  -2   95.39   10.90
   7  13   2   87.39   10.20
   7  13   2   84.99   10.60
  -8 -13  -2   77.39   10.10
   8  13   2   67.99    9.80
   8  13   2   70.39    9.50
  -9 -13  -2   33.70    8.40
   9  13   2   28.40    8.20
  -8 -14   2  256.77   17.60
  -8 -14   2  224.28   19.80
   8  14  -2  212.28   16.00
   8  14  -2  190.98   17.60
  -7 -14   2   13.60    5.40
  -7 -14   2   15.50    8.30
   7 -14  -2   29.70    7.30
   7  14  -2   21.70    9.40
   7  14  -2   19.30    6.30
  -7  14   2   14.00    7.20
  -6 -14   2  273.47   17.80
   6 -14  -2  260.47   18.20
  -6 -14   2  238.48   19.70
   6  14  -2  248.48   17.70
   6  14  -2  341.57   21.90
  -6  14   2  296.97   19.10
  -5 -14   2   12.00    7.40
  -5 -14   2   21.90    6.10
   5 -14  -2   21.10    6.40
  -5  14   2   24.40    7.20
   5  14  -2   23.70    8.70
   5  14  -2   23.30    6.40
   4 -14  -2  133.49   12.30
  -4 -14   2   91.59   12.80
  -4 -14   2   87.39    9.70
   4  14  -2  146.79   14.30
  -4  14   2  112.49   11.30
   4  14  -2  104.39   11.20
  -3 -14   2   14.90    5.50
   3 -14  -2   18.50    6.10
   3  14  -2   22.20    8.50
   3  14  -2   22.70    6.10
  -3  14   2   22.10    6.90
  -2 -14   2  259.47   16.60
   2 -14  -2  262.37   17.40
   2  14  -2  292.37   21.10
  -2  14   2  261.67   18.10
   2  14  -2  253.67   17.30
  -2  14   2  272.47   21.30
   1 -14  -2   22.80    5.90
  -1 -14   2   38.00    7.20
  -1  14   2   25.60    9.20
   1  14  -2   15.90    6.80
  -1  14   2   47.00    8.70
   0 -14  -2  283.97   18.30
   0  14   2  250.27   18.50
   0  14   2  269.87   18.40
   0  14   2  255.37   19.90
   0  14  -2  300.67   19.50
  -1 -14  -2    1.70    4.70
   1  14   2    0.70    4.50
   1  14   2   -0.50    4.50
   1  14   2   16.50    7.80
  -1  14  -2    3.10    5.60
  -2 -14  -2  226.88   16.10
   2  14   2  216.08   17.10
   2  14   2  171.88   14.20
  -2  14  -2  211.88   16.10
  -3 -14  -2  -11.00    4.00
   3  14   2   -1.70    7.00
   3  14   2    1.50    4.80
   3  14   2   -5.50    4.30
  -3  14  -2    3.80    5.80
  -4 -14  -2   86.89   10.30
   4  14   2  112.09   11.30
  -4  14  -2   87.59   10.50
   4  14   2   99.29   12.20
  -5 -14  -2   15.50    6.10
  -5  14  -2   13.20    6.50
   5  14   2    3.10    7.40
   5  14   2   14.20    5.60
  -6 -14  -2  122.19   12.80
  -6  14  -2  123.49   12.40
   6  14   2  109.59   11.90
   6  14   2  140.19   13.60
  -7 -14  -2   45.90    9.10
   7  14   2   32.80    9.20
   7  14   2   43.10    8.00
  -4 -15   2   44.60    8.10
   4 -15  -2   33.60    7.90
  -4  15   2   30.40    8.20
   4  15  -2   21.80    7.30
   4  15  -2   15.70    9.60
  -3 -15   2  182.68   15.00
   3 -15  -2  208.38   15.30
  -3  15   2  208.48   16.70
   3  15  -2  201.58   16.10
   2 -15  -2   35.20    7.50
  -2 -15   2   21.60    7.00
   2  15  -2   45.10    8.30
  -2  15   2   26.90    8.10
   1 -15  -2  118.79   12.00
   1  15  -2  119.59   13.00
  -1  15   2  131.89   15.60
  -1  15   2  133.89   13.40
   0 -15  -2    7.70    5.80
   0  15   2    6.40    6.70
   0  15  -2    4.30    6.60
   0  15   2    6.10    8.90
  -1 -15  -2   88.09   10.40
   1  15   2   88.79   12.90
  -1  15  -2   74.39   10.40
   1  15   2   92.09   11.00
  -2 -15  -2   67.59    9.70
  -2  15  -2   65.69   10.10
   2  15   2   98.99   11.60
   2  15   2   75.19   12.30
  -3 -15  -2  128.49   12.90
   3  15   2   91.99   11.30
   3  15   2  101.49   12.90
  -3  15  -2  126.39   13.30
  19   0  -3  414.66   26.40
 -19   0   3  433.56   26.20
 -19   0   3  492.25   28.20
  19   0  -3  410.26   22.80
  18   0  -3   -7.10    6.70
  18   0  -3   -3.60    3.60
 -18   0   3   -0.70    5.30
 -18   0   3   -4.20    4.80
  17   0  -3  276.77   18.70
  17   0  -3  272.57   16.10
 -17   0   3  264.67   18.20
 -17   0   3  283.17   17.30
  16   0  -3   -3.70    3.00
 -16   0   3   -3.30    3.80
 -16   0   3   -1.40    4.00
  16   0  -3   -3.90    5.20
 -15   0   3  357.26   20.80
  15   0  -3  277.97   17.50
  15   0  -3  283.37   15.70
 -15   0   3  343.57   19.30
 -14   0   3    0.10    3.20
  14   0  -3   -3.10    2.20
  14   0  -3    5.00    4.30
 -14   0   3    3.10    3.40
 -13   0   3  424.76   22.00
 -13   0   3  440.76   23.20
  13   0  -3  488.15   24.90
  13   0  -3  541.85   26.20
 -12   0   3    0.30    2.80
  12   0  -3    0.20    2.10
  12   0  -3    3.70    3.50
 -12   0   3    3.80    2.60
 -11   0   3 1075.29   50.69
  11   0  -3 1352.06   59.19
 -11   0   3 1104.49   49.80
  11   0  -3 1240.28   58.29
  10   0  -3   -0.30    1.70
 -10   0   3   -1.50    1.80
 -10   0   3    4.70    2.60
  10   0  -3   -0.60    2.50
  -9   0   3 2063.69   94.59
   9   0  -3 2559.54  114.89
  -9   0   3 2164.28   93.79
   9   0  -3 2651.23  115.49
  -8   0   3   -0.40    1.70
   8   0  -3   -1.80    1.80
   8   0  -3   -0.60    1.40
  -8   0   3   -0.40    1.80
   7   0  -3  695.53   31.60
  -7   0   3 1171.88   52.69
  -7   0   3 1187.48   53.29
   7   0  -3  693.63   32.00
  -6   0   3    5.30    1.50
   6   0  -3    0.10    1.10
  -6   0   3   -0.50    1.30
   6   0  -3   -1.20    1.40
  -5   0   3 7164.98  310.47
   5   0  -3 6226.68  265.27
   5   0  -3 5740.73  265.57
  -5   0   3 7069.69  310.67
   5   0  -3 6269.27  265.07
   4   0  -3   -2.20    1.00
   4   0  -3   -3.80    0.70
  -4   0   3   -4.50    1.00
   4   0  -3   -3.10    1.30
  -4   0   3   -3.30    1.00
  -3   0   3 5928.61  248.18
   3   0  -3 5234.98  229.78
  -3   0   3 5450.45  248.18
   3   0  -3 5305.17  229.78
  -2   0   3   -1.30    1.20
   2   0  -3   -1.00    0.70
   2   0  -3   -3.20    0.60
  -2   0   3   -2.10    0.90
  -1   0   3  586.94   26.50
  -1   0   3  588.04   26.50
   0   0  -3   -3.90    0.70
   0   0  -3   -3.60    0.70
   0   0   3    0.60    1.10
   1   0   3 1642.04   70.99
  -1   0  -3  915.41   38.90
   1   0   3 1579.34   70.49
  -1   0  -3  829.92   38.60
  -2   0  -3    0.50    0.90
  -2   0  -3    2.30    1.20
  -2   0  -3   -0.50    1.10
   2   0   3    0.00    0.60
   3   0   3 5891.71  246.38
  -3   0  -3 6684.63  307.67
  -3   0  -3 7579.24  306.97
  -3   0  -3 6856.11  307.37
   3   0   3 5173.48  246.18
   3   0   3 5890.01  246.28
   4   0   3   -0.60    0.90
  -4   0  -3    0.60    1.00
  -4   0  -3    1.50    1.60
   4   0   3   -1.10    0.70
  -4   0  -3    6.30    1.90
   4   0   3    0.30    0.90
  -5   0  -3 4903.01  198.18
   5   0   3 4110.19  178.28
  -5   0  -3 4153.18  199.38
   5   0   3 4034.30  178.28
  -5   0  -3 4550.14  198.88
   5   0   3 4100.79  178.38
  -6   0  -3   -0.50    1.90
   6   0   3    1.00    1.50
  -6   0  -3    2.70    1.20
   6   0   3    2.30    1.20
   6   0   3    1.50    1.30
  -6   0  -3    4.30    1.80
   7   0   3  900.21   38.90
  -7   0  -3  959.90   43.80
  -7   0  -3  910.81   42.70
   7   0   3  819.92   38.60
  -7   0  -3  935.21   41.60
  -8   0  -3   -1.20    2.40
   8   0   3   -0.80    1.30
   8   0   3   -0.40    1.80
  -8   0  -3    5.30    2.30
  -9   0  -3 1613.24   77.69
  -9   0  -3 1788.32   76.69
   9   0   3 1955.00   91.49
   9   0   3 2164.68   91.39
 -10   0  -3    0.10    2.90
 -10   0  -3    3.00    3.00
  10   0   3    0.90    1.90
  10   0   3    0.10    2.20
  11   0   3 1285.97   60.09
 -11   0  -3 1517.35   69.79
 -11   0  -3 1543.15   71.29
  11   0   3 1354.36   59.69
  12   0   3    1.50    3.30
 -12   0  -3   -1.40    3.50
 -12   0  -3    1.20    3.50
  12   0   3   -0.70    2.10
 -13   0  -3  516.85   28.40
  13   0   3  417.46   20.50
  13   0   3  388.66   21.50
 -13   0  -3  513.75   26.70
  14   0   3    1.40    3.10
  14   0   3    1.50    4.60
 -14   0  -3    2.30    4.60
 -14   0  -3    4.00    4.80
  15   0   3  270.67   17.30
 -15   0  -3  347.87   22.70
 -15   0  -3  363.76   21.00
 -16   0  -3    0.90    5.40
 -16   0  -3    2.50    5.50
  16   0   3    3.00    6.00
  17   0   3  202.88   16.10
 -17   0  -3  215.58   16.30
 -17   0  -3  195.78   17.50
  17   0   3  182.98   17.60
  19  -1  -3   58.79    7.70
 -19  -1   3   77.79   11.20
  19  -1  -3   36.60    9.90
 -19   1   3   81.39   11.10
  19   1  -3   48.20    7.30
  19   1  -3   53.29   10.40
 -19   1   3   70.29   10.00
  18  -1  -3  229.08   14.40
 -18  -1   3  232.48   18.90
  18  -1  -3  220.58   17.70
 -18  -1   3  250.47   18.00
  18   1  -3  209.58   14.30
 -18   1   3  236.38   16.30
  18   1  -3  194.18   16.40
 -18   1   3  238.78   17.50
 -17  -1   3  208.48   15.80
  17  -1  -3  137.39   13.00
  17  -1  -3  132.99   10.40
 -17  -1   3  213.08   14.50
  17   1  -3  147.79   10.90
  17   1  -3  122.59   12.10
 -17   1   3  187.78   15.10
 -17   1   3  207.88   14.50
 -16  -1   3  305.37   18.40
 -16  -1   3  261.07   16.00
  16  -1  -3  249.58   14.80
  16  -1  -3  255.67   17.20
 -16   1   3  255.37   16.30
 -16   1   3  262.47   17.70
  16   1  -3  241.28   14.90
  16   1  -3  259.97   17.00
  15  -1  -3  170.68   10.90
 -15  -1   3  174.08   13.30
 -15  -1   3  180.78   11.90
  15  -1  -3  172.18   13.50
  15   1  -3  157.68   11.00
 -15   1   3  173.28   12.10
  15   1  -3  187.48   13.20
 -15   1   3  170.68   12.70
  14  -1  -3  338.17   18.10
 -14  -1   3  388.16   20.30
  14  -1  -3  361.46   20.00
 -14  -1   3  362.76   21.60
  14   1  -3  350.06   18.20
 -14   1   3  410.66   21.90
  14   1  -3  342.77   19.40
 -14   1   3  402.26   20.70
 -13  -1   3   93.59    7.60
  13  -1  -3  140.59    8.80
 -13  -1   3   87.09    8.60
  13  -1  -3  120.59   10.30
  13   1  -3  129.09    8.70
 -13   1   3   83.59    7.60
 -13   1   3  111.49    8.70
  13   1  -3  152.18   10.30
 -12  -1   3  654.03   31.00
  12  -1  -3  689.73   31.90
  12  -1  -3  637.04   30.60
 -12  -1   3  599.64   32.20
  12   1  -3  637.04   30.60
 -12   1   3  710.03   32.60
  12   1  -3  632.04   31.30
 -12   1   3  660.43   31.40
 -11  -1   3   59.49    6.50
 -11  -1   3   55.29    5.10
  11  -1  -3   61.79    6.30
  11  -1  -3   63.79    5.60
  11   1  -3   71.19    6.50
  11   1  -3   62.89    5.50
 -11   1   3   51.09    5.10
 -11   1   3   54.19    6.10
 -10  -1   3 1435.86   62.99
  10  -1  -3 1630.94   71.69
  10  -1  -3 1623.84   72.39
 -10  -1   3 1390.36   64.09
  10   1  -3 1618.54   71.59
  10   1  -3 1536.05   71.99
 -10   1   3 1384.76   63.79
 -10   1   3 1393.46   63.19
   9  -1  -3 1360.76   64.39
   9  -1  -3 1380.36   63.89
  -9  -1   3 1603.34   70.39
  -9  -1   3 1585.34   69.19
   9   1  -3 1482.15   64.39
   9   1  -3 1494.05   63.99
  -9   1   3 1508.75   69.39
  -9   1   3 1513.05   69.99
  -8  -1   3  821.52   40.70
  -8  -1   3  921.11   40.10
   8  -1  -3 1107.39   47.90
   8  -1  -3 1047.20   47.30
   8   1  -3 1026.60   46.90
   8   1  -3 1063.79   47.30
  -8   1   3  926.61   40.70
  -8   1   3  870.41   40.20
   8   1  -3 1020.90   47.60
  -7  -1   3 2680.73  112.29
  -7  -1   3 2498.55  113.09
   7  -1  -3 2527.65  115.69
   7  -1  -3 2547.55  115.19
  -7   1   3 2528.95  112.79
   7   1  -3 2833.12  114.49
   7   1  -3 2706.83  115.29
  -7   1   3 2502.65  112.49
   7   1  -3 2468.65  115.39
   6  -1  -3 1240.08   55.89
   6  -1  -3 1251.07   56.39
  -6  -1   3 1366.16   58.59
  -6  -1   3 1289.17   57.69
   6   1  -3 1369.46   55.39
   6   1  -3 1218.38   56.19
  -6   1   3 1283.97   58.09
  -6   1   3 1271.27   57.89
   6   1  -3 1206.78   55.89
   5  -1  -3  315.87   14.10
  -5  -1   3  314.47   15.10
  -5  -1   3  327.97   15.80
   5  -1  -3  308.27   14.50
   5  -1  -3  308.67   14.90
  -5   1   3  331.87   15.90
   5   1  -3  303.87   14.70
   5   1  -3  298.57   14.40
  -5   1   3  325.57   15.30
  -5   1   3  327.97   15.30
   5   1  -3  312.57   14.10
   4  -1  -3 2639.94  118.79
  -4  -1   3 2279.27  104.69
   4  -1  -3 2709.83  118.49
   4  -1  -3 2734.73  118.29
  -4  -1   3 2499.95  104.19
   4   1  -3 2720.53  118.49
   4   1  -3 2672.23  118.69
  -4   1   3 2293.37  104.69
  -4   1   3 2437.36  104.29
   4   1  -3 2761.62  118.29
  -3  -1   3 1244.88   55.99
  -3  -1   3 1273.67   55.49
   3  -1  -3  809.32   36.80
   3  -1  -3  835.02   36.80
   3   1  -3  837.32   36.70
   3   1  -3  840.62   36.80
   3   1  -3  825.42   37.10
  -3   1   3 1311.57   55.79
  -3   1   3 1208.88   55.89
  -2  -1   3 1586.34   71.29
  -2  -1   3 1662.33   71.59
   2  -1  -3 2194.58   97.79
   2  -1  -3 2195.98   97.89
  -2   1   3 1651.73   71.49
   2   1  -3 2316.37   97.89
  -2   1   3 1595.14   71.49
  -1  -1   3 3782.52  171.18
  -1  -1   3 3854.31  171.18
   1  -1  -3 4276.57  183.18
   1  -1  -3 4131.49  183.28
   1   1  -3 4036.70  183.18
   1   1  -3 4351.36  183.28
  -1   1   3 3952.60  171.08
  -1   1   3 4074.99  170.88
   0  -1   3   92.89    5.10
   0  -1  -3  104.39    5.40
   0   1  -3   94.79    5.20
   0   1  -3  110.89    5.40
   0   1   3   89.09    4.40
  -1  -1  -3 3394.36  145.49
  -1  -1  -3 3404.06  145.69
   1  -1   3 2283.47  104.09
  -1  -1  -3 3266.17  145.69
  -1  -1  -3 3568.44  145.69
   1  -1   3 2454.25  104.09
  -1   1  -3 3111.69  145.49
  -1   1  -3 3235.18  145.69
   2  -1   3 3195.88  139.69
   2  -1   3 3185.68  140.09
  -2  -1  -3 3276.77  138.19
  -2  -1  -3 3036.80  137.59
  -2  -1  -3 2854.11  137.69
  -2  -1  -3 3243.98  137.99
  -2   1  -3 3338.47  137.69
  -3  -1  -3 1307.07   59.29
  -3  -1  -3 1366.96   60.09
   3  -1   3  999.30   42.60
   3  -1   3  962.60   43.20
   3  -1   3  945.31   43.70
  -3  -1  -3 1377.56   59.69
  -3  -1  -3 1352.46   59.39
  -3   1  -3 1408.26   59.79
  -3   1  -3 1269.37   59.19
  -4  -1  -3 2248.48   96.29
   4  -1   3 2067.59   98.19
  -4  -1  -3 2148.19   95.59
   4  -1   3 2398.86   97.89
  -4  -1  -3 2318.77   95.29
  -4  -1  -3 2261.57   95.29
  -4   1  -3 1908.81   94.99
  -4   1  -3 2141.19   95.79
  -5  -1  -3 2081.99   94.29
   5  -1   3 2238.78   96.69
  -5  -1  -3 2267.47   93.79
   5  -1   3 2207.28   97.09
  -5  -1  -3 2153.28   95.09
   5   1   3 2229.28   96.39
   5   1   3 2134.39   96.29
  -5   1  -3 2081.59   94.49
   5   1   3 2212.38   96.89
  -5   1  -3 2172.98   95.19
  -5   1  -3 2049.70   93.59
  -6  -1  -3  768.02   36.20
  -6  -1  -3  872.41   35.60
   6  -1   3  885.51   39.50
   6  -1   3  875.61   40.00
  -6   1  -3  783.22   36.40
  -6   1  -3  831.42   35.40
   6   1   3  883.01   39.60
   6   1   3  944.41   39.40
   6   1   3  831.82   39.20
  -6   1  -3  694.23   36.90
   7  -1   3 1141.29   48.90
  -7  -1  -3 1137.29   50.39
  -7  -1  -3 1122.99   51.49
  -7  -1  -3 1144.39   49.40
   7  -1   3 1072.09   49.40
  -7   1  -3 1101.79   51.39
   7   1   3 1057.69   48.70
   7   1   3 1060.69   49.00
   7   1   3 1147.09   49.00
  -7   1  -3 1088.79   49.10
  -7   1  -3 1070.69   50.39
  -8  -1  -3  925.11   45.30
   8  -1   3  958.70   46.70
  -8  -1  -3  969.30   44.10
   8  -1   3 1011.80   46.20
  -8   1  -3 1026.30   45.60
   8   1   3 1125.89   46.30
   8   1   3 1022.30   46.40
  -8   1  -3  933.61   44.30
   9  -1   3  173.08   11.50
   9  -1   3  216.78   11.00
  -9  -1  -3  344.37   17.20
  -9  -1  -3  307.87   18.30
  -9   1  -3  324.47   18.40
   9   1   3  229.18   11.30
  -9   1  -3  352.66   17.50
   9   1   3  220.28   11.10
  10  -1   3 1201.68   51.59
  10  -1   3 1184.88   52.49
 -10  -1  -3 1211.68   55.49
 -10  -1  -3 1278.57   57.39
 -10   1  -3 1197.58   56.99
  10   1   3 1189.48   51.79
 -10   1  -3 1163.78   55.69
  10   1   3 1002.30   51.49
 -11  -1  -3   32.20    6.20
  11  -1   3   33.30    5.10
  11  -1   3   42.30    4.40
 -11  -1  -3   22.40    4.40
  11   1   3   41.10    4.60
 -11   1  -3   24.90    5.20
  11   1   3   44.50    4.80
 -11   1  -3   22.80    5.00
  12  -1   3  547.25   25.70
 -12  -1  -3  627.44   32.70
  12  -1   3  522.15   27.00
 -12  -1  -3  635.74   31.00
  12   1   3  556.84   25.90
 -12   1  -3  619.94   31.30
  12   1   3  507.85   26.00
 -12   1  -3  623.64   32.60
 -13  -1  -3  335.47   19.30
 -13  -1  -3  320.57   20.90
  13  -1   3  269.37   16.50
  13  -1   3  295.27   14.90
 -13   1  -3  392.86   21.70
 -13   1  -3  354.76   19.80
  13   1   3  250.27   15.10
  13   1   3  263.27   14.60
  14  -1   3  327.67   19.60
 -14  -1  -3  370.76   22.00
 -14  -1  -3  350.86   20.30
  14   1   3  329.27   17.70
 -14   1  -3  336.57   21.70
  14   1   3  336.07   18.70
 -14   1  -3  342.27   20.10
  15  -1   3  188.28   15.80
 -15  -1  -3  214.18   16.40
 -15  -1  -3  185.08   14.30
  15  -1   3  219.28   15.40
  15   1   3  179.68   12.20
 -15   1  -3  228.68   15.30
  15   1   3  188.68   13.90
 -16  -1  -3  149.88   14.90
  16  -1   3  120.59   12.10
 -16  -1  -3  161.38   13.40
  16  -1   3  123.99   13.70
  16   1   3  120.29   11.30
 -16   1  -3  140.49   13.10
  17  -1   3   83.79   11.00
  17  -1   3   90.39   12.40
 -17  -1  -3   90.79   10.90
 -17  -1  -3  100.89   12.50
  17   1   3   66.69    9.70
 -17   1  -3   85.49   11.10
 -19  -2   3    0.20    5.70
  19  -2  -3    5.30    4.50
  19  -2  -3   -2.20    8.40
 -19   2   3    3.00    6.50
  19   2  -3    1.00    7.40
 -19   2   3    6.50    6.60
  19   2  -3    5.00    4.90
  18  -2  -3  216.08   17.80
  18  -2  -3  238.88   14.60
 -18  -2   3  255.07   18.90
 -18   2   3  261.37   17.60
 -18   2   3  272.67   18.70
  18   2  -3  218.48   14.50
  18   2  -3  216.88   17.40
 -17  -2   3   31.50    7.20
  17  -2  -3   23.10    8.00
  17  -2  -3   40.40    5.70
  17   2  -3   23.30    7.10
  17   2  -3   31.30    5.70
 -17   2   3   46.10    7.30
 -17   2   3   34.50    7.40
  16  -2  -3  412.16   22.10
  16  -2  -3  474.05   24.90
 -16  -2   3  492.35   26.90
 -16   2   3  447.66   25.00
 -16   2   3  468.75   26.30
  16   2  -3  401.96   22.00
  16   2  -3  405.76   23.50
  15  -2  -3  195.68   12.10
 -15  -2   3  182.18   13.30
 -15  -2   3  177.98   11.80
  15  -2  -3  214.88   15.20
  15   2  -3  201.48   14.00
  15   2  -3  187.38   12.00
 -15   2   3  172.68   12.70
 -15   2   3  167.78   12.30
  14  -2  -3  390.76   21.00
 -14  -2   3  470.45   23.90
  14  -2  -3  411.06   22.90
 -14  -2   3  471.95   25.90
 -14   2   3  451.45   24.60
  14   2  -3  443.06   22.40
 -14   2   3  520.95   25.80
  14   2  -3  408.26   21.20
 -13  -2   3   84.89    7.00
  13  -2  -3   76.89    8.40
 -13  -2   3   70.29    8.00
  13  -2  -3   98.69    7.30
 -13   2   3   77.69    7.80
  13   2  -3  105.89    8.80
  13   2  -3   87.29    7.00
 -13   2   3   64.09    6.80
  12  -2  -3  609.84   28.80
  12  -2  -3  665.63   30.30
 -12  -2   3  629.04   31.50
 -12  -2   3  641.34   29.80
  12   2  -3  577.44   28.80
 -12   2   3  594.44   30.20
  12   2  -3  574.74   29.40
 -12   2   3  642.64   31.10
 -11  -2   3   21.40    3.20
  11  -2  -3   26.00    4.80
  11  -2  -3   16.80    3.10
 -11  -2   3   13.60    3.90
  11   2  -3   22.10    4.00
 -11   2   3   25.10    4.30
 -11   2   3   17.30    3.60
  11   2  -3   16.10    3.00
  10  -2  -3  605.74   28.90
  10  -2  -3  619.34   28.00
 -10  -2   3  684.63   32.00
 -10  -2   3  719.63   33.70
 -10   2   3  658.03   32.50
  10   2  -3  548.45   28.10
 -10   2   3  710.13   33.10
  10   2  -3  602.14   27.90
  -9  -2   3   69.79    4.90
   9  -2  -3   38.10    4.80
  -9  -2   3   65.39    6.00
   9  -2  -3   31.60    3.50
  -9   2   3   66.09    5.40
   9   2  -3   36.20    4.20
   9   2  -3   35.00    3.70
  -9   2   3   69.79    5.80
  -8  -2   3 3439.86  155.38
   8  -2  -3 3514.25  152.68
   8  -2  -3 3570.94  153.38
  -8  -2   3 3586.34  154.18
  -8   2   3 3427.16  154.68
   8   2  -3 3632.44  151.78
   8   2  -3 3334.57  152.78
   8   2  -3 3312.87  152.58
  -8   2   3 3606.14  154.98
  -7  -2   3  326.27   16.90
   7  -2  -3  329.17   15.40
   7  -2  -3  308.07   16.10
  -7  -2   3  329.67   15.70
   7   2  -3  309.97   15.70
   7   2  -3  302.47   15.30
  -7   2   3  337.77   15.30
  -7   2   3  335.47   16.30
  -7   2   3  313.97   16.20
  -7   2   3  348.07   15.30
   7   2  -3  336.57   14.80
  -6  -2   3 1905.81   83.59
   6  -2  -3 2345.87  101.99
   6  -2  -3 2394.06  101.49
  -6  -2   3 1751.92   84.59
   6  -2  -3 2282.67  102.49
   6   2  -3 2236.28  101.89
  -6   2   3 2022.20   84.69
  -6   2   3 1886.91   84.09
   6   2  -3 2264.17  102.09
  -6   2   3 1942.61   84.09
   6   2  -3 2362.26  101.49
  -5  -2   3  729.43   32.30
   5  -2  -3  782.42   35.30
  -5  -2   3  693.93   31.20
   5  -2  -3  804.82   36.10
   5  -2  -3  788.22   35.60
   5   2  -3  774.02   35.50
  -5   2   3  704.43   31.50
  -5   2   3  676.23   32.10
  -5   2   3  684.53   31.70
   5   2  -3  817.02   35.30
   5   2  -3  786.92   35.80
   4  -2  -3  519.75   25.00
   4  -2  -3  530.85   24.70
  -4  -2   3  589.64   26.20
   4  -2  -3  542.95   24.50
  -4  -2   3  557.84   25.10
   4   2  -3  548.25   24.90
  -4   2   3  566.94   25.20
   4   2  -3  582.94   24.60
  -4   2   3  528.95   25.90
   4   2  -3  533.95   24.50
  -3  -2   3  379.16   17.00
   3  -2  -3  274.07   12.80
   3  -2  -3  256.57   12.70
  -3  -2   3  350.66   16.00
   3   2  -3  284.77   12.70
  -3   2   3  356.76   16.50
   3   2  -3  273.27   12.60
   3   2  -3  271.57   13.00
  -3   2   3  330.87   16.70
  -2  -2   3 3866.21  168.08
   2  -2  -3 4024.00  166.18
   2  -2  -3 3717.03  166.08
  -2   2   3 3822.92  167.78
   2   2  -3 3815.22  166.18
  -2   2   3 3819.82  167.68
   2   2  -3 3592.24  165.98
   2   2  -3 3855.01  165.78
  -1  -2   3 3534.85  157.38
  -1  -2   3 3531.75  157.58
   1  -2  -3 3574.84  153.08
   1  -2  -3 3430.36  153.08
   1   2  -3 3542.45  152.78
   1   2  -3 3448.05  152.98
  -1   2   3 3522.05  156.98
  -1   2   3 3783.92  157.08
   0  -2  -3 6524.65  299.07
   0  -2   3 5702.03  281.57
   0  -2   3 7228.08  281.67
   0  -2  -3 7248.17  299.07
   0   2   3 6587.34  281.07
   0   2  -3 6793.52  298.87
   0   2   3 6259.67  280.67
  -1  -2  -3  694.83   31.60
  -1  -2  -3  681.43   31.60
   1  -2   3  680.03   33.00
   1  -2   3  763.42   33.00
  -1  -2  -3  670.83   31.40
  -1  -2  -3  689.93   31.50
  -1   2  -3  760.82   31.50
  -1   2  -3  714.03   31.60
  -2  -2  -3 2488.85   99.19
  -2  -2  -3 2212.38   98.89
   2  -2   3 2003.10   90.89
  -2  -2  -3 2214.58   98.99
  -2  -2  -3 2153.28   99.19
   2  -2   3 2109.09   90.99
  -2   2  -3 2338.87   98.89
  -2   2  -3 2105.99   98.99
  -3  -2  -3  288.07   13.10
  -3  -2  -3  278.97   13.00
   3  -2   3  217.08   12.40
  -3  -2  -3  277.57   13.00
  -3  -2  -3  267.47   13.50
   3  -2   3  274.77   11.60
  -3   2  -3  265.17   13.20
  -3   2  -3  252.57   12.70
   4  -2   3 1813.92   79.39
  -4  -2  -3 1386.36   61.09
  -4  -2  -3 1451.75   61.89
   4  -2   3 1701.03   80.29
  -4  -2  -3 1450.95   60.99
  -4  -2  -3 1362.46   60.99
   4  -2   3 1915.91   80.89
  -4   2  -3 1271.17   60.69
  -4   2  -3 1330.97   61.29
  -5  -2  -3   64.29    4.40
  -5  -2  -3   67.39    4.30
   5  -2   3  110.69    7.50
   5  -2   3  129.79    6.20
  -5  -2  -3   63.69    4.40
   5  -2   3  106.89    7.10
  -5  -2  -3   64.39    5.30
  -5   2  -3   65.09    3.90
  -5   2  -3   53.79    4.60
   6  -2   3 2207.28  100.19
  -6  -2  -3 1940.71   89.29
  -6  -2  -3 2045.20   88.39
   6  -2   3 2465.05   99.39
   6  -2   3 2183.88  100.89
  -6  -2  -3 2079.69   87.99
  -6   2  -3 1971.00   87.59
   6   2   3 2204.58   98.89
   6   2   3 2271.77   99.69
  -6   2  -3 1925.21   88.59
   6   2   3 2230.48   98.79
  -7  -2  -3  619.84   27.80
   7  -2   3  537.65   25.60
   7  -2   3  514.05   24.80
  -7  -2  -3  604.74   29.60
   7  -2   3  498.25   23.70
  -7  -2  -3  591.74   28.40
   7   2   3  525.25   23.60
  -7   2  -3  560.94   28.60
   7   2   3  505.05   23.40
  -7   2  -3  648.74   27.40
   7   2   3  534.35   24.20
   8  -2   3 1046.50   48.40
   8  -2   3 1063.09   47.40
   8  -2   3 1030.50   49.30
  -8  -2  -3 1256.97   56.09
  -8  -2  -3 1178.48   57.29
   8   2   3 1095.29   47.10
  -8   2  -3 1280.27   56.49
   8   2   3 1039.30   47.70
   9  -2   3  230.68   13.30
   9  -2   3  221.88   14.00
  -9  -2  -3  291.87   15.20
   9  -2   3  238.48   12.10
   9   2   3  245.58   12.40
   9   2   3  240.08   12.00
  -9   2  -3  282.97   15.60
 -10  -2  -3  567.74   29.20
  10  -2   3  365.06   21.00
  10  -2   3  376.66   20.10
  10  -2   3  436.36   18.90
 -10  -2  -3  582.94   27.50
  10   2   3  408.86   19.20
 -10   2  -3  547.45   27.90
  10   2   3  341.27   18.50
  11  -2   3   25.50    3.50
  11  -2   3   17.80    5.00
 -11  -2  -3   10.80    4.70
 -11  -2  -3   11.00    3.80
  11  -2   3   16.50    4.70
  11   2   3   14.90    3.10
  11   2   3   20.20    3.40
 -11   2  -3    9.70    4.20
 -12  -2  -3  593.64   33.20
  12  -2   3  639.44   28.90
 -12  -2  -3  660.93   31.40
  12  -2   3  587.84   30.40
  12  -2   3  621.44   31.80
 -12   2  -3  661.23   32.00
  12   2   3  576.84   29.00
  12   2   3  609.64   29.00
  13  -2   3   59.09    8.40
 -13  -2  -3   54.69    6.70
 -13  -2  -3   42.20    7.80
  13  -2   3   54.49    7.60
  13   2   3   62.69    6.30
 -13   2  -3   52.29    7.20
  13   2   3   59.19    6.20
  14  -2   3  471.05   25.30
 -14  -2  -3  515.55   26.50
  14  -2   3  443.56   25.90
 -14  -2  -3  481.65   28.60
  14   2   3  444.36   22.90
 -14   2  -3  498.95   27.10
  14   2   3  437.46   23.10
  15  -2   3   50.59    9.10
  15  -2   3   56.99    8.70
 -15  -2  -3   56.89   10.10
 -15  -2  -3   83.69    9.10
  15   2   3   49.20    6.10
  15   2   3   38.60    6.20
 -15   2  -3   65.69    8.80
 -16  -2  -3  289.07   20.70
  16  -2   3  258.47   20.50
  16  -2   3  308.97   20.70
 -16   2  -3  326.77   20.50
  16   2   3  303.97   18.10
  16   2   3  312.97   17.70
  17  -2   3   12.00    7.90
  17  -2   3   13.10    8.20
 -17  -2  -3   31.30    8.70
  17   2   3   15.60    6.80
 -17   2  -3   42.50    9.10
  19  -3  -3  162.68   13.00
 -19  -3   3  153.58   15.90
 -19   3   3  160.08   14.40
  19   3  -3  149.99   13.00
  19   3  -3  175.98   15.70
  18  -3  -3   67.09   10.50
 -18  -3   3   80.09   10.90
  18  -3  -3   73.29    8.10
  18  -3  -3   78.69   12.30
 -18   3   3   55.09    9.10
  18   3  -3   85.89   11.00
  18   3  -3   69.69    8.30
  17  -3  -3  231.58   17.30
  17  -3  -3  252.27   15.20
  17  -3  -3  230.58   18.50
 -17  -3   3  191.38   16.00
  17   3  -3  240.38   14.90
 -17   3   3  205.18   14.80
  17   3  -3  237.88   17.20
 -16  -3   3   10.40    5.00
  16  -3  -3    1.80    3.30
  16  -3  -3   -3.90    6.10
 -16   3   3   17.00    5.60
  16   3  -3   -8.50    5.10
 -16   3   3    7.80    5.10
  16   3  -3    0.40    3.50
  15  -3  -3  372.96   19.70
 -15  -3   3  361.76   21.90
  15  -3  -3  392.36   22.40
 -15   3   3  371.06   20.70
 -15   3   3  370.06   21.30
  15   3  -3  361.46   20.90
  15   3  -3  360.36   19.60
 -14  -3   3   77.29    8.80
  14  -3  -3   36.50    4.70
  14  -3  -3   23.50    6.50
 -14   3   3   58.99    7.50
 -14   3   3   66.99    7.50
  14   3  -3   28.50    4.60
  14   3  -3   24.80    5.40
  13  -3  -3  558.14   29.50
  13  -3  -3  555.84   27.70
 -13  -3   3  552.74   29.30
 -13  -3   3  559.74   27.20
  13   3  -3  590.34   28.50
 -13   3   3  549.85   28.00
  13   3  -3  584.24   28.00
 -13   3   3  590.44   28.80
  12  -3  -3  185.88   12.10
  12  -3  -3  153.38    9.70
 -12  -3   3  224.18   14.50
 -12  -3   3  230.68   12.80
  12   3  -3  149.09   10.60
 -12   3   3  242.68   13.70
 -12   3   3  245.88   14.20
  12   3  -3  162.08    9.80
 -11  -3   3  800.02   38.60
  11  -3  -3  705.23   32.20
 -11  -3   3  776.72   36.40
  11  -3  -3  670.13   33.40
  11   3  -3  667.03   32.10
  11   3  -3  690.93   32.60
 -11   3   3  773.82   37.30
 -11   3   3  818.82   37.80
  10  -3  -3  182.38   10.40
 -10  -3   3  169.38    9.40
 -10  -3   3  188.38   11.50
  10  -3  -3  204.48   11.90
  10   3  -3  189.08   10.50
 -10   3   3  161.28   10.30
  10   3  -3  170.18   10.70
 -10   3   3  180.58   10.50
   9  -3  -3  616.04   27.80
  -9  -3   3  457.15   21.40
   9  -3  -3  599.94   28.70
  -9   3   3  449.16   22.20
  -9   3   3  461.65   22.40
   9   3  -3  544.95   27.60
   9   3  -3  606.64   28.00
   8  -3  -3   11.60    2.20
   8  -3  -3   11.40    3.30
  -8  -3   3   39.30    3.40
  -8  -3   3   45.70    5.20
  -8   3   3   47.70    5.30
  -8   3   3   40.20    3.10
   8   3  -3    8.60    2.50
   8   3  -3    9.90    2.40
  -8   3   3   35.30    4.20
  -8   3   3   34.30    3.90
  -8   3   3   39.80    3.10
   8   3  -3   14.70    2.00
   7  -3  -3  967.00   44.90
   7  -3  -3  997.70   45.70
  -7  -3   3 1238.18   50.79
  -7  -3   3 1053.49   52.19
   7   3  -3 1027.60   44.50
  -7   3   3 1141.19   50.69
  -7   3   3 1160.58   50.59
  -7   3   3 1183.58   52.19
  -7   3   3 1099.49   51.39
   7   3  -3 1006.60   45.10
  -7   3   3 1115.59   51.49
   7   3  -3  978.50   44.90
  -6  -3   3  966.60   46.20
   6  -3  -3  784.62   36.70
  -6  -3   3 1074.29   47.90
   6  -3  -3  836.02   37.50
  -6   3   3 1053.79   46.80
   6   3  -3  831.02   36.80
   6   3  -3  795.32   36.50
  -6   3   3  995.90   46.90
  -6   3   3 1072.19   47.70
  -6   3   3 1059.29   46.40
  -6   3   3 1087.49   46.50
   6   3  -3  819.72   37.00
   5  -3  -3 1454.45   62.29
   5  -3  -3 1402.26   62.99
   5  -3  -3 1331.37   62.39
  -5  -3   3 1279.77   58.29
  -5  -3   3 1285.97   56.69
   5  -3  -3 1439.06   62.29
  -5   3   3 1301.77   57.49
   5   3  -3 1340.97   62.29
   5   3  -3 1487.85   62.29
   5   3  -3 1382.86   62.59
   4  -3  -3 1988.30   88.19
  -4  -3   3 2083.59   92.39
   4  -3  -3 1984.50   88.69
   4  -3  -3 2014.10   88.59
  -4  -3   3 2060.99   91.09
   4   3  -3 1997.30   88.49
  -4   3   3 2083.09   91.69
   4   3  -3 1983.40   88.79
  -4   3   3 2091.59   92.19
   4   3  -3 2099.89   88.59
  -3  -3   3 4908.71  203.28
   3  -3  -3 3949.80  190.28
  -3  -3   3 4590.14  202.38
   3  -3  -3 4534.65  190.38
   3   3  -3 4377.06  190.48
  -3   3   3 4629.54  202.58
  -3   3   3 4408.16  202.88
   3   3  -3 4550.54  190.28
   2  -3  -3 1677.93   71.79
  -2  -3   3 1461.35   62.59
  -2  -3   3 1413.36   61.69
  -2   3   3 1385.56   61.89
  -2   3   3 1340.17   62.19
   2   3  -3 1542.55   71.59
   2   3  -3 1650.83   71.89
   1  -3  -3 3326.57  138.69
   1  -3  -3 3157.78  138.69
  -1  -3   3 2673.83  132.09
  -1  -3   3 2888.81  132.39
  -1  -3   3 3146.89  131.39
   1   3  -3 3178.78  138.59
   1   3  -3 3294.47  138.09
  -1   3   3 3080.99  131.69
   1   3  -3 2844.52  138.39
  -1   3   3 3236.78  131.79
   0  -3   3  171.68    9.70
   0  -3   3  167.78    9.20
   0  -3  -3  121.19    6.60
   0  -3   3  184.08    8.30
   0   3   3  165.78    8.30
   0   3  -3  123.89    6.10
   0   3  -3  110.99    6.60
   0   3   3  175.78    8.50
   0   3  -3  119.59    6.40
   1  -3   3 2151.68   98.09
   1  -3   3 2321.07   98.99
   1  -3   3 2227.88   99.09
  -1  -3  -3 2117.69   92.29
  -1  -3  -3 2260.27   91.99
  -1  -3  -3 2022.60   92.29
  -1   3  -3 1953.30   91.89
   1   3   3 2216.78   97.99
  -1   3  -3 2092.39   91.99
   1   3   3 2189.08   97.49
   1   3   3 2293.77   97.59
   2  -3   3 3770.12  163.88
  -2  -3  -3 3748.32  168.68
   2  -3   3 4183.38  163.88
  -2  -3  -3 4266.47  168.38
  -2  -3  -3 3316.17  168.48
  -2  -3  -3 4066.09  168.78
   2  -3   3 3238.68  162.48
  -2   3  -3 3836.22  168.48
  -2   3  -3 3861.51  168.38
  -3  -3  -3 2297.97  119.89
   3  -3   3 2557.54  118.99
  -3  -3  -3 2958.80  119.89
   3  -3   3 2535.35  118.99
  -3  -3  -3 2928.61  120.49
  -3  -3  -3 2675.83  120.09
   3  -3   3 2975.80  117.89
  -3   3  -3 2837.52  119.89
  -3   3  -3 2690.33  120.09
  -4  -3  -3 2647.73  107.79
  -4  -3  -3 2423.86  107.49
   4  -3   3 2097.89   98.69
   4  -3   3 2531.75   97.49
  -4  -3  -3 2396.26  107.69
  -4  -3  -3 2219.28  108.09
   4  -3   3 2013.60   98.49
  -4   3  -3 2592.54  107.39
  -4   3  -3 2378.46  107.79
   5  -3   3 1768.92   83.39
  -5  -3  -3 2408.06  100.79
   5  -3   3 2036.90   84.99
  -5  -3  -3 2223.18  100.49
  -5  -3  -3 2077.59  101.39
  -5  -3  -3 2092.49  100.49
   5  -3   3 1909.71   85.09
  -5   3  -3 2627.64  100.39
  -5   3  -3 2247.08  100.99
  -6  -3  -3  341.17   15.70
   6  -3   3  202.28   11.10
  -6  -3  -3  321.47   15.50
  -6  -3  -3  315.07   16.70
   6  -3   3  203.08   11.20
  -6  -3  -3  307.37   15.40
   6  -3   3  172.28    9.30
  -6   3  -3  300.57   15.90
  -6   3  -3  319.17   15.00
   6   3   3  190.38    8.70
   6   3   3  184.18    8.70
   7  -3   3  989.30   48.00
   7  -3   3 1078.59   46.80
  -7  -3  -3 1074.99   48.80
   7  -3   3 1003.00   48.50
  -7  -3  -3 1179.18   50.49
  -7   3  -3  983.90   47.90
   7   3   3 1139.39   46.40
   7   3   3 1010.10   47.00
   7   3   3 1022.60   46.20
   7   3   3 1096.69   47.00
   7   3   3 1003.20   47.20
  -7   3  -3 1104.39   49.40
   8  -3   3   83.79    5.20
   8  -3   3   79.39    7.00
   8  -3   3   77.29    7.40
  -8  -3  -3   37.40    5.20
  -8  -3  -3   43.80    4.40
   8   3   3   73.99    4.60
   8   3   3   64.29    5.40
  -8   3  -3   47.00    5.00
  -9  -3  -3  663.93   30.80
   9  -3   3  673.13   33.90
   9  -3   3  716.33   34.60
   9  -3   3  725.23   32.40
  -9  -3  -3  615.44   32.30
   9   3   3  722.43   32.90
  -9   3  -3  675.03   31.50
   9   3   3  681.43   32.00
  10  -3   3  155.78   11.50
  10  -3   3  161.88    9.20
 -10  -3  -3  187.78   10.60
 -10  -3  -3  153.08   12.40
  10  -3   3  170.18   11.60
 -10   3  -3  186.68   11.40
  10   3   3  156.88    9.60
  10   3   3  165.88    9.00
  11  -3   3  848.42   43.10
 -11  -3  -3  963.20   45.00
  11  -3   3  920.21   41.00
 -11  -3  -3  953.40   47.10
  11  -3   3  871.01   42.50
  11   3   3  878.11   41.00
 -11   3  -3  984.60   45.90
  11   3   3  884.41   40.40
 -12  -3  -3  154.88   12.70
  12  -3   3   87.19    9.10
  12  -3   3   76.59    9.20
 -12  -3  -3  144.79   10.10
 -12   3  -3  140.89   11.30
  12   3   3   87.69    6.90
  12   3   3   87.39    6.80
 -13  -3  -3  229.28   17.20
 -13  -3  -3  233.58   14.70
  13  -3   3  227.78   16.00
  13  -3   3  208.28   15.90
  13   3   3  208.88   12.60
 -13   3  -3  248.68   15.70
  13   3   3  230.28   13.00
  14  -3   3   27.20    7.20
 -14  -3  -3   19.20    6.90
  14  -3   3   30.70    7.70
  14   3   3   30.30    5.10
  14   3   3   29.90    5.00
 -14   3  -3   25.60    6.50
 -15  -3  -3  180.78   16.60
  15  -3   3  168.08   14.70
  15  -3   3  166.48   15.20
  15   3   3  144.39   11.30
 -15   3  -3  206.38   15.10
  15   3   3  161.08   11.40
 -16  -3  -3   31.80    9.10
  16  -3   3   53.39   10.10
  16  -3   3   66.79   10.50
  16   3   3   58.19    7.50
 -16   3  -3   42.80    8.30
  16   3   3   57.99    7.20
 -17  -3  -3  133.19   16.20
  17  -3   3  161.48   16.30
  17  -3   3  142.89   14.80
  17   3   3  122.09   11.70
 -17   3  -3  162.58   15.00
 -18  -4   3   50.59    9.20
  18  -4  -3   60.89    7.60
  18   4  -3   46.60    7.10
  18   4  -3   71.09   10.30
 -18   4   3   38.10    8.40
  17  -4  -3   76.39    8.10
 -17  -4   3  116.19   12.40
  17   4  -3   87.79   10.50
 -17   4   3  101.19   10.80
  17   4  -3   63.59    7.80
 -16  -4   3   25.80    6.70
  16  -4  -3   42.10    6.20
  16  -4  -3   36.70    7.60
  16  -4  -3   34.20   13.20
  16   4  -3   47.60    6.40
 -16   4   3   29.70    6.30
  16   4  -3   47.90    7.70
 -15  -4   3  174.68   14.30
  15  -4  -3  185.48   13.70
  15  -4  -3  152.68   14.10
  15  -4  -3  170.28   11.80
  15   4  -3  204.48   12.20
  15   4  -3  183.38   13.60
 -15   4   3  213.78   14.00
 -14  -4   3  272.77   17.50
  14  -4  -3  241.68   15.20
  14  -4  -3  247.08   16.90
  14  -4  -3  251.07   14.20
 -14   4   3  268.47   16.40
  14   4  -3  234.48   14.10
  14   4  -3  237.08   15.20
 -13  -4   3  249.68   16.10
  13  -4  -3  262.77   16.60
  13  -4  -3  249.28   15.30
  13  -4  -3  248.88   14.10
  13   4  -3  250.57   14.30
 -13   4   3  258.37   15.20
  13   4  -3  259.87   15.10
  12  -4  -3  323.47   17.50
 -12  -4   3  332.67   19.50
  12  -4  -3  303.67   16.40
  12  -4  -3  314.17   18.40
 -12   4   3  339.77   18.20
  12   4  -3  306.97   16.50
  12   4  -3  316.07   17.10
  11  -4  -3  630.04   30.20
 -11  -4   3  728.43   35.50
  11  -4  -3  609.44   31.00
  11  -4  -3  579.24   29.30
  11   4  -3  643.24   29.90
  11   4  -3  631.34   29.60
 -11   4   3  705.33   34.20
 -10  -4   3  383.06   21.20
  10  -4  -3  402.56   21.70
  10  -4  -3  472.85   23.50
  10  -4  -3  462.55   22.40
  10   4  -3  443.46   22.20
 -10   4   3  411.76   20.20
  10   4  -3  464.25   22.00
   9  -4  -3 1393.76   63.29
  -9  -4   3 1346.17   58.89
   9  -4  -3 1334.67   62.09
   9  -4  -3 1363.76   62.49
  -9  -4   3 1299.87   61.19
   9   4  -3 1480.65   61.69
   9   4  -3 1386.16   62.29
  -9   4   3 1320.77   59.99
   9   4  -3 1323.97   62.29
   8  -4  -3  126.59    7.80
   8  -4  -3  133.19    9.00
  -8  -4   3   52.19    5.90
   8  -4  -3  132.19    8.00
  -8  -4   3   57.89    3.90
  -8   4   3   58.39    5.20
  -8   4   3   54.49    4.00
   8   4  -3  137.59    7.30
   8   4  -3  123.19    8.10
  -8   4   3   67.79    6.60
  -8   4   3   58.19    4.10
   7  -4  -3 2021.20   89.49
   7  -4  -3 2048.70   89.49
  -7  -4   3 1954.00   87.59
   7  -4  -3 2075.49   90.39
  -7  -4   3 2015.90   89.79
   7   4  -3 1979.70   89.09
  -7   4   3 2022.50   89.39
  -7   4   3 1913.71   88.59
   7   4  -3 2023.50   89.49
  -7   4   3 1970.60   87.99
   7   4  -3 1963.20   89.69
  -7   4   3 2095.09   88.09
  -6  -4   3  614.04   29.00
   6  -4  -3  573.54   27.00
   6  -4  -3  585.34   26.00
   6  -4  -3  579.64   26.10
  -6  -4   3  598.74   26.80
   6   4  -3  541.15   26.20
  -6   4   3  652.03   28.90
   6   4  -3  527.75   25.80
  -6   4   3  590.94   27.50
  -6   4   3  586.94   27.50
   6   4  -3  560.24   26.00
  -6   4   3  577.34   27.90
  -5  -4   3 3636.84  153.98
   5  -4  -3 3473.75  147.49
   5  -4  -3 3313.47  147.79
   5  -4  -3 3358.86  148.39
  -5  -4   3 3425.36  154.68
  -5  -4   3 3631.74  155.88
   5   4  -3 3320.17  147.59
  -5   4   3 3633.64  155.48
  -5   4   3 3485.05  154.68
  -5   4   3 3422.06  154.58
  -5   4   3 3450.15  154.78
   5   4  -3 3352.26  147.89
   4  -4  -3 1088.89   47.80
  -4  -4   3 1052.29   47.30
   4  -4  -3 1143.99   47.30
  -4  -4   3 1026.20   46.20
   4   4  -3 1026.90   47.90
  -4   4   3 1042.70   46.40
   4   4  -3  989.10   47.60
  -4   4   3 1026.20   46.90
  -4   4   3 1042.90   46.40
  -4   4   3 1011.50   46.30
   3  -4  -3 2473.65  102.29
  -3  -4   3 2589.64  105.59
  -3  -4   3 2301.07  104.39
   3  -4  -3 2194.18  101.49
   3  -4  -3 2261.37  102.29
   3   4  -3 2328.37  102.19
  -3   4   3 2369.76  105.09
  -3   4   3 2234.88  104.69
  -3   4   3 2436.86  104.79
   3   4  -3 2341.07  102.39
  -3   4   3 2332.17  104.49
   2  -4  -3 1514.95   67.19
  -2  -4   3 1500.05   68.29
  -2  -4   3 1544.35   69.29
   2  -4  -3 1520.15   67.09
   2   4  -3 1492.35   67.19
  -2   4   3 1600.34   68.49
   1  -4  -3 2128.49   86.89
   1  -4  -3 1988.00   87.49
  -1  -4   3 1772.12   75.19
   1  -4  -3 1899.21   87.59
  -1  -4   3 1555.64   75.89
  -1  -4   3 1735.43   76.29
  -1   4   3 1768.92   75.49
   1   4  -3 1917.51   87.29
  -1   4   3 1698.73   75.19
   1   4  -3 1898.11   87.49
   1   4  -3 2015.80   86.69
   0  -4  -3  235.78   11.60
   0  -4   3  376.36   18.40
   0  -4   3  388.56   17.40
   0  -4  -3  258.37   12.50
   0  -4  -3  235.88   12.10
   0  -4   3  377.76   18.90
   0   4  -3  241.08   12.00
   0   4   3  351.16   17.50
   0   4   3  391.46   17.40
   0   4  -3  244.08   11.50
  -1  -4  -3  934.01   42.10
   1  -4   3  563.34   27.30
   1  -4   3  585.94   27.90
   1  -4   3  566.04   26.40
  -1  -4  -3  940.91   41.80
  -1  -4  -3  892.31   41.40
   1   4   3  606.44   26.30
  -1   4  -3  869.01   41.50
   1   4   3  554.44   26.20
  -1   4  -3  965.20   41.40
   1   4   3  618.74   26.50
  -1   4  -3  946.91   41.90
   2  -4   3 1711.73   82.39
  -2  -4  -3 1394.56   68.59
  -2  -4  -3 1531.15   68.99
   2  -4   3 1837.92   82.89
  -2  -4  -3 1542.15   68.89
   2  -4   3 1855.41   81.49
   2   4   3 1879.01   81.09
  -2   4  -3 1569.44   68.59
  -2   4  -3 1505.25   68.99
   2   4   3 1913.81   81.39
   2   4   3 1896.31   81.09
  -2   4  -3 1735.03   68.69
  -3  -4  -3 1428.66   60.09
  -3  -4  -3 1273.47   60.09
  -3  -4  -3 1325.17   59.29
  -3  -4  -3 1315.67   59.99
   3  -4   3 1177.08   51.69
   3  -4   3 1266.57   50.39
   3  -4   3 1001.20   51.59
  -3   4  -3 1281.57   59.79
  -3   4  -3 1423.36   59.69
   3   4   3 1123.39   49.70
   3   4   3 1095.69   49.70
  -4  -4  -3 2242.98   94.39
  -4  -4  -3 2237.38   94.79
  -4  -4  -3 2099.69   93.59
   4  -4   3 1947.91   86.29
  -4  -4  -3 1980.70   93.99
   4  -4   3 2044.10   86.19
   4  -4   3 1793.72   84.59
  -4   4  -3 2085.59   94.09
  -4   4  -3 2114.29   93.79
  -5  -4  -3 1405.56   64.79
   5  -4   3 1356.46   53.19
  -5  -4  -3 1402.76   64.19
   5  -4   3 1137.99   54.49
  -5  -4  -3 1471.95   63.69
   5  -4   3 1169.38   54.69
  -5   4  -3 1430.26   63.59
   5   4   3 1118.19   52.29
   5   4   3 1201.48   53.69
  -5   4  -3 1450.35   64.29
   5   4   3 1214.88   52.39
   5   4   3 1160.98   53.69
   6  -4   3  224.58   12.30
  -6  -4  -3  364.56   18.90
   6  -4   3  271.27   14.40
  -6  -4  -3  398.86   18.40
  -6  -4  -3  361.46   19.60
   6  -4   3  267.97   14.30
  -6   4  -3  367.26   19.00
   6   4   3  254.87   13.00
   6   4   3  252.37   13.00
   6   4   3  269.97   11.90
   6   4   3  258.47   11.90
  -6   4  -3  420.16   18.20
  -7  -4  -3  554.04   25.60
  -7  -4  -3  512.95   26.70
   7  -4   3  596.24   29.60
   7  -4   3  531.05   29.30
  -7  -4  -3  558.34   25.20
   7  -4   3  680.93   28.00
   7   4   3  613.44   27.40
   7   4   3  593.24   27.20
  -7   4  -3  522.55   25.90
   7   4   3  602.54   28.30
   7   4   3  615.74   28.30
  -7   4  -3  532.95   24.70
   8  -4   3  324.47   17.40
   8  -4   3  345.77   15.30
  -8  -4  -3  231.98   14.30
   8  -4   3  310.17   17.30
  -8  -4  -3  255.17   12.80
   8   4   3  291.27   14.60
   8   4   3  290.97   15.80
  -8   4  -3  236.58   13.50
   9  -4   3  670.93   27.70
  -9  -4  -3  546.55   29.20
   9  -4   3  520.55   29.30
  -9  -4  -3  608.44   27.50
   9  -4   3  582.44   29.60
   9   4   3  582.04   28.10
  -9   4  -3  569.24   28.20
   9   4   3  579.74   27.00
 -10  -4  -3  577.54   27.10
  10  -4   3  534.65   29.00
 -10  -4  -3  528.05   28.90
  10  -4   3  556.84   29.20
  10   4   3  586.04   26.40
 -10   4  -3  568.24   27.90
  10   4   3  581.64   27.40
  11  -4   3  310.87   18.10
 -11  -4  -3  266.67   16.50
  11  -4   3  297.67   18.00
  11   4   3  288.77   15.00
 -11   4  -3  235.58   14.80
  11   4   3  286.57   15.80
  12  -4   3  192.58   14.60
  12  -4   3  215.78   15.20
 -12  -4  -3  183.78   14.10
 -12   4  -3  171.78   12.50
  12   4   3  199.58   11.50
  12   4   3  201.28   12.10
  13  -4   3  254.67   17.70
  13  -4   3  253.17   17.30
 -13  -4  -3  196.58   15.50
  13   4   3  242.38   13.90
 -13   4  -3  204.18   14.50
  13   4   3  252.57   14.60
  14  -4   3    3.10    5.80
  14  -4   3    1.40    6.40
 -14  -4  -3   13.70    6.80
  14   4   3    2.50    3.40
  14   4   3   -5.80    2.80
 -14   4  -3   16.40    6.20
 -15  -4  -3  198.78   17.10
  15  -4   3  146.59   14.70
  15  -4   3  182.58   16.30
  15   4   3  187.88   12.40
 -15   4  -3  176.18   15.20
  15   4   3  170.48   12.00
  16  -4   3   21.20    8.60
  16  -4   3   28.90    8.90
 -16  -4  -3   24.70    8.80
  16   4   3   13.80    5.00
  16   4   3   36.30    6.10
 -16   4  -3   18.80    7.60
  17  -4   3   87.59   13.00
 -17  -4  -3   86.99   13.70
  17  -4   3  105.49   13.90
 -17   4  -3  101.79   12.80
  17   4   3   94.19    9.80
  17   4   3  104.79   11.00
  18  -5  -3   52.79    7.30
 -18  -5   3   70.49   11.10
  18   5  -3   48.10    9.60
  18   5  -3   47.40    7.60
 -18   5   3   76.49   10.70
 -17  -5   3   20.50    6.90
  17  -5  -3   11.60    4.70
 -17   5   3   12.40    6.20
  17   5  -3   25.20    7.70
  17   5  -3    0.60    3.90
  16  -5  -3  326.87   18.50
 -16  -5   3  309.97   21.00
  16   5  -3  316.47   18.50
  16   5  -3  320.37   20.00
 -16   5   3  338.97   20.00
 -15  -5   3   12.70    5.30
  15  -5  -3   18.30    4.60
 -15   5   3    8.20    5.20
  15   5  -3   12.50    4.10
  15   5  -3   20.40    6.30
  14  -5  -3  394.86   20.90
 -14  -5   3  424.06   23.80
  14   5  -3  404.76   22.00
  14   5  -3  388.56   21.00
 -14   5   3  385.26   21.90
  13  -5  -3   11.90    3.50
 -13  -5   3   -2.00    3.70
  13  -5  -3    5.60    4.40
  13   5  -3    5.90    4.50
  13   5  -3    5.80    3.10
 -13   5   3   -1.20    3.00
  12  -5  -3  383.26   21.00
 -12  -5   3  477.25   25.20
  12  -5  -3  408.46   23.50
  12  -5  -3  446.16   22.10
  12   5  -3  428.56   21.80
 -12   5   3  442.96   23.40
  12   5  -3  406.66   21.30
  11  -5  -3   57.39    7.80
  11  -5  -3   48.20    5.20
 -11  -5   3   49.90    6.70
  11  -5  -3   50.49    6.00
  11   5  -3   49.90    5.80
 -11   5   3   38.50    5.30
  11   5  -3   43.90    5.30
 -10  -5   3  998.90   46.50
  10  -5  -3  654.13   31.70
  10  -5  -3  644.34   31.30
  10  -5  -3  707.03   33.20
  10   5  -3  668.93   31.60
 -10   5   3  936.01   44.90
  10   5  -3  646.74   31.60
   9  -5  -3  189.48   10.50
   9  -5  -3  169.68   11.80
   9  -5  -3  151.08    9.90
  -9  -5   3  142.99   10.50
   9   5  -3  169.88    9.50
   9   5  -3  186.48   10.30
  -9   5   3  156.58    9.40
   9   5  -3  172.38   10.50
   8  -5  -3 2003.60   89.79
  -8  -5   3 2389.36  100.79
   8  -5  -3 1916.71   88.69
   8  -5  -3 2091.19   88.79
   8   5  -3 1973.10   88.29
  -8   5   3 2285.27   98.39
  -8   5   3 2054.59   99.09
   8   5  -3 1974.50   88.89
   8   5  -3 1987.30   88.69
  -8   5   3 2191.08   98.39
   7  -5  -3  276.97   13.70
   7  -5  -3  258.37   13.70
   7  -5  -3  286.17   15.10
   7   5  -3  263.57   13.50
  -7   5   3  282.27   14.10
  -7   5   3  299.97   15.80
  -7   5   3  278.07   14.00
   7   5  -3  263.47   14.00
   7   5  -3  261.47   13.70
  -7   5   3  283.07   14.60
  -6  -5   3 2228.88  101.59
  -6  -5   3 2269.47  100.39
   6  -5  -3 2426.86  105.89
   6  -5  -3 2343.27  104.99
   6  -5  -3 2232.68  104.59
   6   5  -3 2518.75  104.89
  -6   5   3 2135.49  100.09
  -6   5   3 2316.57  100.49
  -6   5   3 2319.27  100.19
  -6   5   3 2333.27  101.29
   6   5  -3 2341.17  105.09
   5  -5  -3    8.20    2.10
   5  -5  -3   14.50    3.60
   5  -5  -3   12.20    2.10
  -5  -5   3    7.10    1.90
  -5  -5   3   17.70    3.30
   5   5  -3   15.80    2.60
  -5   5   3    4.40    1.90
  -5   5   3    7.40    2.00
   5   5  -3   10.30    2.60
  -5   5   3    5.40    1.90
  -5   5   3    8.60    3.10
   4  -5  -3 1293.57   58.29
   4  -5  -3 1368.46   57.69
  -4  -5   3 1213.88   55.69
  -4  -5   3 1201.88   54.59
   4   5  -3 1289.37   58.39
  -4   5   3 1248.38   54.89
   4   5  -3 1233.78   58.09
  -4   5   3 1206.08   55.39
  -4   5   3 1297.17   54.89
  -4   5   3 1156.98   54.59
   3  -5  -3  266.57   13.10
  -3  -5   3  316.47   15.60
   3  -5  -3  268.17   13.90
  -3  -5   3  374.66   16.90
  -3   5   3  326.27   15.60
  -3   5   3  316.77   16.30
  -3   5   3  320.67   16.00
   3   5  -3  284.27   13.90
  -3   5   3  297.17   15.90
   3   5  -3  288.17   14.10
  -2  -5   3 4035.40  172.78
   2  -5  -3 3650.43  161.38
   2  -5  -3 3552.84  160.38
  -2  -5   3 3448.65  173.48
  -2   5   3 3997.40  173.38
   2   5  -3 3608.94  161.08
  -2   5   3 3833.02  173.28
  -2   5   3 4346.47  172.78
  -2   5   3 4003.20  173.38
   2   5  -3 3864.01  161.38
  -1  -5   3  155.78    7.90
  -1  -5   3  143.39    8.70
   1  -5  -3  116.59    6.10
  -1  -5   3  141.49    9.40
   1  -5  -3  102.49    6.90
  -1   5   3  140.39    7.60
   1   5  -3  100.09    6.90
   1   5  -3  104.29    5.60
  -1   5   3  151.58    8.50
  -1   5   3  151.98    8.40
   0  -5  -3 4801.02  226.28
   0  -5   3 4607.24  228.88
   0  -5  -3 5494.75  225.58
   0  -5   3 5203.68  228.08
   0  -5   3 5086.89  229.48
   0   5   3 5291.87  227.78
   0   5  -3 5142.29  226.18
   0   5   3 5444.46  228.28
   0   5  -3 5194.78  225.28
   0   5  -3 5147.69  225.88
   0   5   3 5454.05  228.78
   0   5   3 5432.76  228.78
  -1  -5  -3  637.54   29.70
   1  -5   3  543.15   25.60
  -1  -5  -3  584.34   28.90
   1  -5   3  590.44   27.40
  -1   5  -3  665.93   29.70
   1   5   3  593.74   25.30
  -1   5  -3  613.34   29.10
   1   5   3  550.94   26.20
  -1   5  -3  661.43   28.70
   1   5   3  515.65   25.40
   2  -5   3 1349.96   60.49
  -2  -5  -3 1870.01   85.39
  -2  -5  -3 1949.51   85.09
   2  -5   3 1306.07   58.79
   2  -5   3 1275.57   59.79
  -2   5  -3 1934.91   84.69
   2   5   3 1307.07   59.39
   2   5   3 1368.76   58.39
  -2   5  -3 2007.20   85.49
   2   5   3 1242.08   59.29
   2   5   3 1443.36   58.79
  -2   5  -3 1816.52   84.89
   2   5   3 1273.87   58.49
   3  -5   3   78.29    7.20
   3  -5   3   96.39    5.60
  -3  -5  -3   95.59    6.40
  -3  -5  -3  100.39    6.70
   3   5   3   78.89    5.10
  -3   5  -3   91.89    6.00
   3   5   3   94.39    6.20
   3   5   3   96.19    6.30
  -3   5  -3   97.69    7.10
  -3   5  -3   92.89    6.00
   3   5   3  100.29    5.30
   3   5   3   95.99    5.20
  -4  -5  -3  480.25   20.80
   4  -5   3  425.06   21.50
   4  -5   3  481.95   20.30
  -4  -5  -3  419.86   21.60
   4  -5   3  450.85   22.20
  -4  -5  -3  439.06   21.90
   4   5   3  415.46   19.70
  -4   5  -3  437.36   21.20
   4   5   3  433.36   20.90
   4   5   3  421.26   19.70
  -4   5  -3  490.75   22.50
  -4   5  -3  430.56   21.40
   4   5   3  407.16   20.90
   5  -5   3  123.69    8.60
   5  -5   3  137.39    9.40
  -5  -5  -3  123.59    8.00
  -5  -5  -3  130.69    8.50
  -5  -5  -3  134.09    7.00
   5  -5   3  128.79    7.10
   5   5   3  132.79    7.90
   5   5   3  124.39    6.60
   5   5   3  129.59    6.60
  -5   5  -3  129.49    7.80
  -5   5  -3  116.79    7.30
   5   5   3  123.99    7.70
  -6  -5  -3 1444.36   68.39
   6  -5   3 1241.38   57.89
  -6  -5  -3 1493.65   69.99
   6  -5   3 1347.57   59.69
  -6  -5  -3 1553.14   69.49
   6  -5   3 1308.37   59.89
   6   5   3 1290.97   58.49
   6   5   3 1313.77   58.59
  -6   5  -3 1728.13   68.79
   6   5   3 1314.47   57.39
   6   5   3 1278.07   57.39
  -6   5  -3 1484.45   69.39
   7  -5   3  227.28   13.80
  -7  -5  -3  196.38   10.70
   7  -5   3  210.48   13.00
   7  -5   3  205.08   11.20
  -7  -5  -3  194.18   12.30
  -7  -5  -3  200.58   11.60
  -7   5  -3  210.48   10.60
  -7   5  -3  203.98   11.70
   7   5   3  210.48   10.70
   7   5   3  235.68   11.90
   7   5   3  233.98   12.00
  -8  -5  -3 1502.25   67.99
   8  -5   3 1280.57   61.49
   8  -5   3 1374.26   61.89
   8  -5   3 1355.86   59.59
  -8  -5  -3 1508.65   66.79
  -8   5  -3 1405.76   66.89
   8   5   3 1295.57   58.99
   8   5   3 1314.27   59.99
   8   5   3 1361.06   60.09
  -9  -5  -3    1.60    3.70
   9  -5   3    8.60    4.80
   9  -5   3   11.90    4.20
   9   5   3   11.90    2.30
   9   5   3   13.90    3.20
  -9   5  -3    9.20    3.50
  10  -5   3  249.48   15.60
 -10  -5  -3  312.07   18.30
  10  -5   3  248.98   16.10
 -10   5  -3  291.47   16.80
  10   5   3  254.07   13.90
  10   5   3  234.68   12.50
  11  -5   3    1.20    5.00
  11  -5   3    6.30    4.80
 -11  -5  -3    4.40    4.50
 -11   5  -3    2.90    3.50
  11   5   3    9.50    2.70
  11   5   3    7.50    3.20
 -12  -5  -3  212.58   16.20
  12  -5   3  372.86   21.90
  12  -5   3  317.77   20.80
  12   5   3  352.26   17.90
 -12   5  -3  259.47   15.20
  12   5   3  360.56   19.00
 -13  -5  -3   15.80    6.70
  13  -5   3   24.50    7.40
  13  -5   3   20.30    6.60
  13   5   3   21.50    4.70
 -13   5  -3   27.10    5.70
  13   5   3   11.90    3.80
  14  -5   3  260.77   18.90
  14  -5   3  234.68   17.50
 -14  -5  -3  161.48   15.60
  14   5   3  228.08   14.50
  14   5   3  241.48   14.20
 -14   5  -3  182.78   13.60
 -15  -5  -3    4.30    7.30
  15  -5   3   -2.00    7.20
  15  -5   3    6.70    6.60
  15   5   3   -2.00    3.80
 -15   5  -3    7.80    6.70
  15   5   3    4.80    4.20
  16  -5   3  140.19   15.80
 -16  -5  -3  174.58   17.50
  16  -5   3  144.59   15.60
 -16   5  -3  186.38   15.90
  16   5   3  154.08   11.70
  16   5   3  149.29   11.90
 -17  -6   3   50.39    9.30
  17  -6  -3   79.69    8.90
 -17   6   3   61.79    8.70
  17   6  -3   69.99   10.10
  17   6  -3   70.19    8.60
 -16  -6   3  138.99   14.30
  16  -6  -3  171.88   12.60
  16   6  -3  185.58   14.50
  16   6  -3  166.08   12.40
 -16   6   3  127.59   11.80
 -15  -6   3  157.38   13.80
  15  -6  -3  153.68   11.80
  15   6  -3  158.88   13.40
 -15   6   3  158.68   12.20
  15   6  -3  188.78   12.50
  14  -6  -3  178.28   11.80
 -14  -6   3  180.38   14.50
  14   6  -3  160.08   13.00
 -14   6   3  197.58   13.10
  14   6  -3  163.38   11.70
  13  -6  -3  153.48   10.20
 -13  -6   3  166.88   13.50
 -13   6   3  195.38   12.20
  13   6  -3  142.09   10.70
  13   6  -3  119.49   10.70
 -12  -6   3  461.65   24.90
  12  -6  -3  408.16   20.80
  12   6  -3  421.26   21.60
 -12   6   3  424.76   22.90
  12   6  -3  378.16   21.00
  11  -6  -3  205.88   12.30
 -11  -6   3  268.27   16.70
 -11   6   3  254.27   14.80
  11   6  -3  220.28   13.20
  11   6  -3  216.18   12.90
 -10  -6   3  397.06   22.40
  10  -6  -3  410.86   20.60
  10  -6  -3  407.06   21.00
  10   6  -3  415.46   21.10
 -10   6   3  409.76   20.80
  10   6  -3  394.16   20.70
  -9  -6   3  372.46   21.60
   9  -6  -3  362.46   18.10
   9  -6  -3  368.76   18.00
   9   6  -3  346.07   17.60
   9   6  -3  324.07   17.90
  -9   6   3  421.26   20.30
   9   6  -3  351.76   18.40
   8  -6  -3   58.89    5.20
  -8  -6   3  103.09    8.70
   8  -6  -3   45.30    4.80
  -8   6   3  102.39    6.60
   8   6  -3   49.70    5.20
  -8   6   3  101.19    6.60
  -8   6   3   95.99    7.10
   8   6  -3   56.59    5.60
   8   6  -3   43.30    4.60
   7  -6  -3 1139.89   49.60
  -7  -6   3 1096.69   51.19
   7  -6  -3 1094.09   49.20
  -7  -6   3 1054.29   49.60
   7   6  -3 1039.50   49.30
  -7   6   3 1049.30   49.60
  -7   6   3 1168.98   49.40
  -7   6   3 1063.69   49.30
  -7   6   3 1109.29   50.79
   7   6  -3 1068.79   49.70
  -6  -6   3  416.06   20.50
  -6  -6   3  397.46   21.70
   6  -6  -3  345.97   17.20
   6  -6  -3  313.67   17.40
   6   6  -3  352.56   17.90
  -6   6   3  429.76   20.50
  -6   6   3  437.46   20.50
  -6   6   3  419.96   20.50
  -6   6   3  431.36   21.70
   6   6  -3  397.26   17.70
   5  -6  -3 1216.08   49.50
   5  -6  -3 1066.29   49.99
  -5  -6   3  820.12   39.00
  -5  -6   3  889.31   40.40
  -5   6   3  815.22   38.80
  -5   6   3  862.31   39.10
  -5   6   3  878.51   39.20
   5   6  -3 1025.60   50.09
   5   6  -3 1070.79   49.80
  -5   6   3  849.12   40.00
   4  -6  -3 1389.76   62.79
  -4  -6   3 1413.66   64.79
  -4  -6   3 1482.05   65.99
   4  -6  -3 1469.45   63.69
   4   6  -3 1354.06   63.39
   4   6  -3 1445.26   63.79
  -4   6   3 1440.66   65.69
  -4   6   3 1482.85   65.09
  -4   6   3 1421.76   64.69
  -4   6   3 1456.15   65.09
   3  -6  -3  643.54   30.40
   3  -6  -3  664.33   29.50
  -3  -6   3  598.44   27.20
  -3  -6   3  580.44   28.20
  -3   6   3  589.44   28.00
   3   6  -3  623.04   30.10
   3   6  -3  652.53   30.50
  -3   6   3  583.24   27.60
  -3   6   3  623.54   27.00
  -3   6   3  531.45   27.40
  -2  -6   3  841.42   41.80
   2  -6  -3 1055.39   48.60
  -2  -6   3  919.31   41.00
   2  -6  -3 1065.49   47.50
  -2   6   3  891.91   41.50
  -2   6   3  931.71   40.70
   2   6  -3 1101.89   48.30
  -2   6   3  904.21   41.40
   2   6  -3 1020.40   48.40
  -2   6   3  937.01   41.60
  -1  -6   3 1690.53   78.19
  -1  -6   3 1782.62   77.29
   1  -6  -3 1889.61   77.39
   1  -6  -3 1735.13   78.29
  -1  -6   3 1842.72   78.69
   1   6  -3 1511.35   77.59
  -1   6   3 1764.92   77.79
   1   6  -3 1703.63   78.09
  -1   6   3 1624.74   77.59
  -1   6   3 1873.81   76.79
  -1   6   3 1594.74   77.49
   1   6  -3 1863.51   76.69
   0  -6   3  754.72   34.00
   0  -6   3  709.03   32.30
   0  -6  -3  513.85   25.60
   0  -6   3  626.54   33.10
   0  -6  -3  540.15   26.50
   0   6  -3  570.44   26.20
   0   6  -3  576.54   25.20
   0   6  -3  573.24   26.70
   0   6   3  704.03   32.90
   0   6   3  734.63   32.90
   0   6   3  749.82   31.80
   0   6   3  666.83   32.40
   1  -6   3 1430.06   62.19
  -1  -6  -3 1532.95   70.59
   1  -6   3 1352.16   60.39
  -1  -6  -3 1523.95   69.79
   1  -6   3 1335.57   61.39
  -1   6  -3 1480.05   69.99
  -1   6  -3 1667.93   69.49
   1   6   3 1314.57   60.29
   1   6   3 1277.07   60.79
  -1   6  -3 1626.34   70.69
   1   6   3 1363.66   60.99
   1   6   3 1391.26   59.69
   2  -6   3 1676.53   75.89
  -2  -6  -3 1660.13   68.79
  -2  -6  -3 1473.65   69.09
   2  -6   3 1733.83   76.79
   2  -6   3 1705.03   74.89
   2   6   3 1775.32   74.19
  -2   6  -3 1506.25   68.09
   2   6   3 1536.45   74.59
   2   6   3 1666.93   75.49
   2   6   3 1696.33   75.49
  -2   6  -3 1499.25   68.49
  -2   6  -3 1511.85   69.19
   3  -6   3  107.39    7.30
  -3  -6  -3  267.67   14.80
   3  -6   3  103.09    8.80
   3  -6   3   80.09    5.80
   3   6   3   97.69    5.30
   3   6   3   84.89    6.30
   3   6   3   91.49    6.50
  -3   6  -3  282.07   14.30
  -3   6  -3  310.77   14.70
   3   6   3   85.39    5.60
   4  -6   3  805.62   39.30
   4  -6   3  783.12   37.90
  -4  -6  -3  884.71   40.40
   4  -6   3  853.91   40.10
  -4  -6  -3  863.21   40.40
  -4   6  -3  903.41   39.80
   4   6   3  879.31   38.90
   4   6   3  811.42   37.60
  -4   6  -3  817.72   39.50
   4   6   3  889.71   38.80
   5  -6   3  234.28   14.10
   5  -6   3  221.68   11.50
   5  -6   3  231.68   13.10
  -5  -6  -3  140.89    9.10
  -5   6  -3  136.99    8.00
  -5   6  -3  126.59    8.30
   5   6   3  225.78   12.20
   5   6   3  213.08   12.20
   5   6   3  221.18   11.20
   6  -6   3  256.57   12.90
  -6  -6  -3  395.96   21.00
   6  -6   3  235.28   14.40
  -6  -6  -3  421.66   21.60
   6  -6   3  259.77   15.50
   6   6   3  261.67   13.70
  -6   6  -3  400.66   20.80
   6   6   3  250.07   12.50
   6   6   3  251.97   13.50
  -6   6  -3  446.56   20.30
   7  -6   3  597.34   29.20
   7  -6   3  653.43   31.10
  -7  -6  -3  828.32   37.90
   7  -6   3  655.13   31.90
  -7  -6  -3  742.03   36.80
   7   6   3  644.24   28.90
   7   6   3  595.34   29.70
   7   6   3  627.44   29.90
  -7   6  -3  808.72   35.90
  -7   6  -3  728.83   36.60
  -8  -6  -3  350.96   19.20
  -8  -6  -3  373.06   20.40
   8  -6   3  389.46   20.70
   8  -6   3  383.26   19.80
   8   6   3  338.47   18.10
   8   6   3  342.07   17.00
   8   6   3  340.67   18.00
  -8   6  -3  375.96   19.30
  -9  -6  -3  338.17   18.70
  -9  -6  -3  309.97   17.00
   9  -6   3  195.78   13.40
   9  -6   3  219.08   15.00
   9   6   3  208.98   10.90
  -9   6  -3  290.07   17.00
  10  -6   3  544.25   28.10
 -10  -6  -3  563.34   29.20
  10  -6   3  498.65   26.90
  10   6   3  506.25   24.10
  10   6   3  488.55   25.30
 -10   6  -3  531.05   27.60
  11  -6   3  134.09   12.60
 -11  -6  -3  133.59   12.00
  11  -6   3  129.09   11.60
  11   6   3  156.58   10.30
  11   6   3  129.79    8.50
 -11   6  -3  138.39   10.50
  12  -6   3  249.78   18.90
 -12  -6  -3  303.77   19.80
  12  -6   3  294.47   18.60
  12   6   3  258.67   14.70
 -12   6  -3  310.97   18.30
  12   6   3  283.77   15.90
  13  -6   3  182.48   15.00
 -13  -6  -3  106.49   12.10
  13  -6   3  190.38   16.50
  13   6   3  197.18   12.90
 -13   6  -3  121.09   10.90
  13   6   3  179.68   11.60
 -14  -6  -3   72.09   11.20
  14  -6   3  100.69   12.50
  14  -6   3   78.59   10.70
  14   6   3   76.59    7.50
  14   6   3   60.79    7.70
 -14   6  -3   76.09    9.10
  15  -6   3  110.49   14.00
  15  -6   3  104.89   12.90
 -15  -6  -3   90.59   13.10
  15   6   3  126.29   10.20
 -15   6  -3  137.09   12.40
  15   6   3  110.89   10.30
  16  -6   3   47.60   10.40
  16  -6   3   69.69   13.00
 -16  -6  -3   52.99   11.30
  16   6   3   61.19    8.20
 -16   6  -3   58.69    9.70
  16   6   3   61.19    8.10
 -17  -7   3  126.19   14.50
  17  -7  -3  204.38   14.90
  17   7  -3  214.68   16.90
 -17   7   3  141.39   12.90
  17   7  -3  194.38   15.20
  16  -7  -3   -0.60    4.20
 -16  -7   3    3.50    5.60
  16   7  -3    0.70    6.30
 -16   7   3    4.30    4.70
  16   7  -3    8.60    4.50
  15  -7  -3  236.78   14.80
 -15  -7   3  247.28   18.00
  15   7  -3  216.98   16.40
  15   7  -3  240.68   15.20
 -15   7   3  218.68   15.40
  14  -7  -3   14.30    4.50
 -14  -7   3   16.60    7.20
  14   7  -3   11.20    4.90
  14   7  -3   13.60    5.90
 -14   7   3   11.00    4.60
 -13  -7   3  616.84   35.00
  13  -7  -3  580.54   29.60
  13   7  -3  573.44   30.40
 -13   7   3  705.53   33.50
  13   7  -3  631.24   30.40
 -12  -7   3   53.69    8.10
  12  -7  -3   33.00    5.10
  12   7  -3   33.10    5.60
 -12   7   3   36.90    5.80
  12   7  -3   45.00    6.50
 -11  -7   3  674.93   34.20
  11  -7  -3  632.24   31.40
 -11   7   3  633.94   32.00
  11   7  -3  642.04   31.70
  11   7  -3  666.43   32.00
  10  -7  -3   47.60    5.30
 -10  -7   3   45.30    7.30
  10   7  -3   38.20    5.30
  10   7  -3   37.80    5.70
 -10   7   3   42.70    5.40
  -9  -7   3  380.66   21.90
   9  -7  -3  346.77   18.50
   9   7  -3  361.96   18.30
   9   7  -3  367.76   19.20
  -9   7   3  400.36   20.20
   9   7  -3  361.06   18.90
  -8  -7   3   65.39    8.00
   8  -7  -3   63.69    6.00
  -8  -7   3   84.39    6.60
   8   7  -3   61.99    6.00
  -8   7   3   78.29    6.40
   8   7  -3   70.59    6.10
  -8   7   3   91.09    6.60
   8   7  -3   57.39    6.20
  -8   7   3   87.49    7.20
   7  -7  -3  327.07   17.40
  -7  -7   3  255.07   13.60
  -7  -7   3  259.37   15.10
  -7   7   3  252.57   13.30
  -7   7   3  245.08   15.30
  -7   7   3  248.68   13.30
   7   7  -3  334.27   17.30
  -7   7   3  231.68   13.30
   7   7  -3  350.36   17.90
  -6  -7   3  200.78   11.40
  -6  -7   3  205.28   12.70
   6  -7  -3  166.28   10.40
   6  -7  -3  182.08   10.90
  -6   7   3  203.28   11.20
  -6   7   3  227.78   13.20
   6   7  -3  185.88   10.60
  -6   7   3  190.48   11.20
  -6   7   3  194.38   11.10
   6   7  -3  177.08   11.00
  -5  -7   3 1676.13   76.69
   5  -7  -3 1628.64   72.89
   5  -7  -3 1714.53   72.19
  -5  -7   3 1724.73   77.89
  -5   7   3 1795.82   76.89
  -5   7   3 1594.64   76.29
   5   7  -3 1529.15   72.59
  -5   7   3 1728.83   77.69
   5   7  -3 1586.34   72.99
  -5   7   3 1751.02   76.79
   4  -7  -3  202.48   11.60
   4  -7  -3  192.38   10.60
  -4  -7   3  246.98   13.60
  -4  -7   3  222.98   12.20
  -4   7   3  212.48   12.40
   4   7  -3  217.48   11.50
  -4   7   3  222.78   13.30
  -4   7   3  234.28   12.50
  -4   7   3  226.68   11.80
   3  -7  -3 3402.16  151.48
  -3  -7   3 3161.78  135.79
  -3  -7   3 3091.79  134.59
   3  -7  -3 3263.37  150.38
  -3   7   3 3196.78  135.09
   3   7  -3 3574.84  151.28
  -3   7   3 2931.31  133.99
  -3   7   3 3015.70  135.29
  -3   7   3 2890.61  134.79
   3   7  -3 3457.55  151.48
  -2  -7   3   34.50    3.70
   2  -7  -3   20.40    3.70
  -2  -7   3   25.30    4.10
   2  -7  -3   17.10    2.80
   2   7  -3   17.70    3.20
  -2   7   3   30.20    3.90
  -2   7   3   22.70    4.00
  -2   7   3   26.10    3.00
   2   7  -3   21.00    4.00
  -2   7   3   29.50    4.00
   1  -7  -3  509.25   24.70
  -1  -7   3  407.56   18.90
   1  -7  -3  520.15   23.60
  -1  -7   3  355.06   19.80
  -1   7   3  416.46   18.20
   1   7  -3  504.85   24.60
   1   7  -3  463.75   24.10
  -1   7   3  381.46   19.40
  -1   7   3  343.97   19.10
  -1   7   3  403.96   19.60
   0  -7  -3   25.70    3.40
   0  -7   3   19.00    3.70
   0  -7   3   20.30    3.00
   0  -7  -3   18.70    3.70
   0   7  -3   26.70    2.70
   0   7   3   21.10    2.40
   0   7  -3   23.10    4.30
   0   7   3   16.80    3.10
   0   7   3   14.70    3.30
   0   7   3   21.80    3.50
   0   7  -3   20.30    3.50
  -1  -7  -3  712.83   32.60
   1  -7   3  884.41   43.20
   1  -7   3  921.61   42.40
   1  -7   3 1014.10   45.90
  -1  -7  -3  681.33   33.20
  -1   7  -3  705.93   31.80
  -1   7  -3  659.13   33.20
   1   7   3  924.61   43.00
   1   7   3  974.70   43.00
   1   7   3  873.81   42.30
  -1   7  -3  720.73   32.80
  -2  -7  -3  131.79    8.20
   2  -7   3   93.39    6.10
   2  -7   3  104.89    9.10
   2  -7   3   76.69    6.80
   2   7   3   86.89    6.50
   2   7   3   76.49    6.40
  -2   7  -3  122.09    8.00
  -2   7  -3  123.89    7.50
   2   7   3   84.49    6.20
  -2   7  -3  132.39    9.20
   3  -7   3 1104.49   50.69
  -3  -7  -3 1046.30   50.19
   3  -7   3 1046.20   49.60
   3  -7   3 1095.89   48.60
  -3  -7  -3  945.11   49.70
  -3   7  -3 1168.38   50.79
   3   7   3 1106.29   49.30
   3   7   3 1094.59   48.40
  -3   7  -3 1118.59   49.30
  -3   7  -3 1180.98   49.90
   3   7   3  966.40   48.90
   4  -7   3  360.66   17.30
   4  -7   3  309.07   18.10
  -4  -7  -3  412.86   20.80
  -4  -7  -3  409.26   20.60
   4  -7   3  345.27   19.60
   4   7   3  337.97   17.80
   4   7   3  340.97   16.90
  -4   7  -3  397.26   19.70
  -4   7  -3  395.36   20.00
   4   7   3  370.46   17.90
   5  -7   3  591.44   27.30
   5  -7   3  595.64   29.80
  -5  -7  -3  874.51   37.80
   5  -7   3  603.94   28.80
  -5  -7  -3  735.63   37.30
   5   7   3  600.64   28.10
  -5   7  -3  765.92   36.50
   5   7   3  560.64   26.90
   5   7   3  521.05   27.70
  -5   7  -3  774.92   36.70
   6  -7   3   60.09    5.20
  -6  -7  -3   51.59    6.20
  -6  -7  -3   68.89    6.70
   6  -7   3   58.29    7.80
   6  -7   3   54.59    6.20
   6   7   3   43.70    5.10
   6   7   3   47.60    4.40
  -6   7  -3   57.99    5.40
  -6   7  -3   52.19    5.60
   6   7   3   41.80    5.20
   7  -7   3  311.67   17.50
   7  -7   3  316.37   19.00
  -7  -7  -3  405.56   21.60
  -7  -7  -3  411.26   22.20
  -7   7  -3  433.96   20.60
  -7   7  -3  413.86   21.20
   7   7   3  312.87   15.50
   7   7   3  300.47   16.40
   7   7   3  303.07   16.40
   8  -7   3    4.80    3.80
   8  -7   3   -0.10    4.80
  -8  -7  -3    3.50    4.00
  -8  -7  -3   -0.50    3.40
   8   7   3    3.80    2.30
  -8   7  -3    2.50    2.80
   8   7   3    3.80    3.00
   8   7   3    4.50    3.10
   9  -7   3  701.03   36.90
   9  -7   3  797.22   38.70
  -9  -7  -3  702.83   34.70
  -9  -7  -3  677.83   35.50
  -9   7  -3  740.73   34.60
   9   7   3  755.92   34.60
  10  -7   3    5.30    6.00
 -10  -7  -3    4.00    4.70
  10  -7   3    7.20    4.80
  10   7   3   12.70    3.70
 -10   7  -3    3.10    3.50
  10   7   3    7.50    2.70
  11  -7   3  638.14   35.20
 -11  -7  -3  605.04   32.40
  11  -7   3  678.63   34.20
  11   7   3  658.63   32.40
  11   7   3  635.84   30.90
 -11   7  -3  603.94   30.80
  12  -7   3    6.80    5.80
  12  -7   3    5.40    7.40
 -12  -7  -3   -2.90    5.20
  12   7   3    0.30    3.60
 -12   7  -3    2.30    4.40
  12   7   3    2.80    3.10
 -13  -7  -3  232.38   18.70
  13  -7   3  249.68   17.70
  13  -7   3  238.08   19.80
  13   7   3  212.38   13.60
 -13   7  -3  265.97   17.00
  13   7   3  236.58   15.10
  14  -7   3    0.90    5.70
 -14  -7  -3    2.80    7.10
  14   7   3   -1.20    3.60
 -14   7  -3   -2.30    4.40
  14   7   3    2.40    3.90
 -15  -7  -3   99.39   13.70
  15  -7   3  114.39   13.40
  15   7   3  114.09   10.00
 -15   7  -3  104.89   11.60
  15   7   3  114.29   10.80
 -16  -8   3  131.79   15.00
  16  -8  -3  134.59   11.90
  16   8  -3  129.69   13.10
  16   8  -3  137.49   12.30
 -16   8   3  130.59   12.30
  15  -8  -3  179.98   13.10
 -15  -8   3  163.48   16.70
  15   8  -3  180.78   14.30
  15   8  -3  214.98   15.70
 -15   8   3  186.88   13.70
  14  -8  -3  179.08   12.60
 -14  -8   3  231.38   18.10
 -14   8   3  198.58   14.40
  14   8  -3  185.38   14.50
  14   8  -3  182.08   13.60
  13  -8  -3  203.28   13.50
 -13  -8   3  168.18   15.40
 -13   8   3  183.08   12.70
  13   8  -3  228.88   14.50
  13   8  -3  193.18   14.80
  12  -8  -3  343.67   18.90
 -12  -8   3  304.87   19.60
  12   8  -3  339.87   19.90
 -12   8   3  285.37   17.00
  12   8  -3  337.27   19.50
 -11  -8   3   69.99    9.50
  11  -8  -3   45.20    5.80
 -11   8   3   68.19    7.20
  11   8  -3   34.20    5.80
  11   8  -3   44.30    6.80
 -10  -8   3  312.87   18.60
  10  -8  -3  238.88   14.30
  10   8  -3  253.77   14.80
 -10   8   3  262.37   15.90
  10   8  -3  247.78   15.30
  -9  -8   3  202.98   14.10
   9  -8  -3  135.59    9.50
  -9   8   3  187.78   11.90
   9   8  -3  136.09   10.40
   9   8  -3  129.89    9.20
   9   8  -3  137.69   10.00
  -8  -8   3  927.21   47.30
  -8  -8   3 1140.19   49.80
   8  -8  -3  912.61   42.50
   8   8  -3  929.61   43.00
  -8   8   3 1024.70   47.40
  -8   8   3 1024.80   47.00
   8   8  -3  871.61   42.20
  -8   8   3 1000.90   47.10
  -7  -8   3  297.27   16.50
  -7  -8   3  239.98   14.10
   7  -8  -3  342.97   17.80
   7   8  -3  318.37   18.20
   7   8  -3  343.07   17.70
  -7   8   3  259.57   14.20
  -7   8   3  258.27   14.10
  -7   8   3  219.68   20.20
  -7   8   3  259.57   14.20
  -6  -8   3  535.55   26.40
   6  -8  -3  403.36   22.00
  -6  -8   3  520.35   24.90
  -6   8   3  492.35   24.70
  -6   8   3  540.15   26.40
   6   8  -3  457.65   22.20
  -6   8   3  466.25   24.40
   6   8  -3  457.45   22.80
  -6   8   3  493.35   24.70
  -5  -8   3  181.78   11.10
   5  -8  -3  310.67   16.40
  -5  -8   3  210.88   12.80
  -5   8   3  193.98   10.80
  -5   8   3  194.08   11.40
  -5   8   3  202.78   12.90
   5   8  -3  314.47   16.80
   5   8  -3  287.77   16.10
  -5   8   3  178.68   11.10
   4  -8  -3  878.81   42.10
  -4  -8   3 1048.90   47.50
  -4  -8   3  968.80   48.40
   4   8  -3  928.31   42.00
  -4   8   3 1090.29   46.90
  -4   8   3 1019.80   48.40
  -4   8   3  990.50   47.60
   4   8  -3  881.41   42.20
  -4   8   3 1063.89   47.70
  -3  -8   3  259.97   13.90
  -3  -8   3  253.57   15.00
   3  -8  -3  169.68   10.30
  -3   8   3  264.57   13.30
  -3   8   3  283.87   15.40
   3   8  -3  158.98   10.70
  -3   8   3  247.78   14.30
  -3   8   3  267.97   14.40
   3   8  -3  140.69    9.60
   2  -8  -3  604.24   26.10
  -2  -8   3  604.14   28.30
   2  -8  -3  502.55   26.90
  -2  -8   3  556.14   27.00
  -2   8   3  541.95   27.70
  -2   8   3  566.04   27.50
   2   8  -3  514.55   27.10
   2   8  -3  549.95   26.70
  -2   8   3  510.55   27.40
  -2   8   3  607.94   26.40
  -1  -8   3 1325.47   61.99
  -1  -8   3 1342.17   60.89
   1  -8  -3 1076.99   49.90
   1  -8  -3 1093.59   51.09
  -1   8   3 1327.27   61.49
  -1   8   3 1365.56   61.49
   1   8  -3 1076.49   50.59
  -1   8   3 1379.66   61.69
   1   8  -3 1163.58   51.19
   0  -8  -3  627.64   30.30
   0  -8  -3  645.14   29.30
   0  -8   3  628.24   29.10
   0  -8   3  611.84   30.10
   0   8   3  627.24   29.80
   0   8  -3  584.54   29.70
   0   8   3  571.64   29.50
   0   8  -3  617.44   30.40
   0   8   3  624.64   29.60
   1  -8   3  305.87   17.50
  -1  -8  -3  324.27   16.70
   1  -8   3  315.97   16.60
  -1  -8  -3  325.97   17.40
   1   8   3  338.77   17.30
   1   8   3  324.87   17.00
   1   8   3  340.47   17.40
  -1   8  -3  312.77   17.70
  -1   8  -3  325.17   17.00
   2  -8   3  541.15   25.90
  -2  -8  -3  821.12   34.10
  -2  -8  -3  632.94   34.00
   2  -8   3  544.35   27.10
   2   8   3  505.35   26.40
  -2   8  -3  669.43   33.40
  -2   8  -3  715.53   34.70
   2   8   3  505.05   25.90
   2   8   3  609.64   27.00
  -2   8  -3  712.33   33.80
  -3  -8  -3    7.30    3.20
   3  -8   3   46.70    4.70
   3  -8   3   40.90    5.30
  -3  -8  -3    8.20    3.10
  -3   8  -3    7.70    2.60
   3   8   3   33.10    4.30
   3   8   3   34.60    4.80
   3   8   3   42.80    5.10
  -3   8  -3   10.80    3.10
  -4  -8  -3  812.22   39.60
   4  -8   3  724.13   34.60
  -4  -8  -3  836.32   39.80
   4  -8   3  766.32   36.00
  -4   8  -3  820.72   38.60
   4   8   3  792.82   35.50
  -4   8  -3  871.11   39.20
   4   8   3  693.83   35.10
   4   8   3  715.13   34.30
  -5  -8  -3  200.18   13.00
   5  -8   3  255.47   13.90
   5  -8   3  223.28   12.60
  -5  -8  -3  215.38   13.10
  -5   8  -3  206.08   11.90
   5   8   3  216.78   12.00
   5   8   3  196.98   12.80
   5   8   3  211.58   12.80
  -5   8  -3  213.28   12.20
  -6  -8  -3  705.73   35.20
   6  -8   3  694.13   31.80
  -6  -8  -3  775.62   35.60
   6   8   3  593.94   30.40
   6   8   3  657.13   30.70
  -6   8  -3  709.53   34.20
   6   8   3  576.94   29.50
  -6   8  -3  697.33   34.30
  -7  -8  -3  685.03   34.00
  -7  -8  -3  670.83   34.30
   7  -8   3  677.43   34.50
  -7   8  -3  742.53   33.50
   7   8   3  654.83   33.40
   7   8   3  710.33   32.60
   7   8   3  733.23   33.60
  -7   8  -3  666.83   32.70
  -8  -8  -3  409.86   23.70
   8  -8   3  422.06   21.70
  -8  -8  -3  463.25   23.60
   8   8   3  369.46   19.00
   8   8   3  349.37   19.70
  -8   8  -3  442.86   22.60
   8   8   3  386.76   20.10
  -9  -8  -3  229.18   15.70
   9  -8   3  199.58   13.90
  -9  -8  -3  234.08   15.10
   9   8   3  195.08   11.40
  -9   8  -3  248.78   14.50
  10  -8   3  268.87   17.40
 -10  -8  -3  283.67   17.20
 -10  -8  -3  268.67   18.40
  10   8   3  270.37   14.60
 -10   8  -3  286.67   16.70
  11  -8   3   84.89   10.00
 -11  -8  -3   64.49    9.50
 -11   8  -3   75.19    8.40
  11   8   3   80.89    7.10
  11   8   3   85.59    8.60
  12  -8   3  198.48   15.60
 -12  -8  -3  217.58   16.60
  12   8   3  187.58   13.70
  12   8   3  213.08   12.50
 -12   8  -3  192.38   14.60
 -13  -8  -3   75.29   11.20
  13  -8   3   80.19   10.90
 -13   8  -3   82.49    9.50
  13   8   3   91.39    9.30
  13   8   3   98.69    8.40
 -14  -8  -3  130.99   14.70
  14  -8   3  127.49   13.60
  14   8   3  119.29   11.20
 -14   8  -3  138.99   13.20
  14   8   3  118.09    9.90
 -15  -9   3   51.09   10.30
  15  -9  -3   50.69    7.60
  15   9  -3   42.30    8.80
  15   9  -3   46.30    8.10
 -15   9   3   53.19    8.10
 -14  -9   3  229.08   18.30
  14  -9  -3  269.87   16.70
  14   9  -3  258.77   17.60
  14   9  -3  238.58   18.20
 -14   9   3  221.38   15.70
 -13  -9   3   20.40    7.50
  13  -9  -3   43.20    6.40
 -13   9   3   22.40    5.60
  13   9  -3   33.50    7.50
  13   9  -3   31.50    6.60
 -12  -9   3  258.07   17.70
  12  -9  -3  244.78   15.00
  12   9  -3  239.58   15.60
  12   9  -3  238.38   16.40
 -12   9   3  208.98   14.60
 -11  -9   3    1.40    5.40
  11  -9  -3   16.80    4.60
 -11   9   3   -0.40    3.20
  11   9  -3   22.00    6.30
  11   9  -3   22.60    5.40
  10  -9  -3  411.66   21.60
 -10  -9   3  390.76   22.70
  10   9  -3  414.66   22.50
 -10   9   3  360.16   20.10
  10   9  -3  387.56   21.80
  -9  -9   3  217.78   13.70
  -9  -9   3  231.08   15.90
   9  -9  -3  229.28   13.70
  -9   9   3  224.88   13.50
   9   9  -3  208.78   14.00
   9   9  -3  238.98   14.90
   9   9  -3  220.48   13.40
  -8  -9   3  443.46   25.60
   8  -9  -3  513.05   25.10
  -8  -9   3  458.95   24.00
  -8   9   3  491.65   23.80
  -8   9   3  494.45   23.80
  -8   9   3  463.25   23.70
   8   9  -3  448.66   24.60
   8   9  -3  521.35   25.90
   7  -9  -3  299.57   17.40
  -7  -9   3  296.27   16.60
  -7  -9   3  308.67   18.30
  -7   9   3  297.57   16.30
  -7   9   3  302.57   16.60
  -7   9   3  298.27   16.00
   7   9  -3  341.97   17.70
   7   9  -3  321.27   18.20
   6  -9  -3  441.36   24.30
  -6  -9   3  442.06   24.20
  -6  -9   3  435.76   22.70
   6   9  -3  497.85   25.00
  -6   9   3  418.76   22.70
  -6   9   3  498.95   24.90
   6   9  -3  501.55   24.40
  -6   9   3  461.35   22.80
  -6   9   3  446.56   22.20
   5  -9  -3   59.59    6.60
  -5  -9   3   35.60    4.70
  -5  -9   3   35.60    5.90
  -5   9   3   48.40    4.80
  -5   9   3   33.40    6.30
   5   9  -3   55.29    6.70
  -5   9   3   24.10    4.50
  -5   9   3   37.80    5.00
   5   9  -3   76.79    7.20
  -4  -9   3  146.29    9.40
   4  -9  -3  162.08   10.70
  -4  -9   3  147.09   10.60
  -4   9   3  147.39   11.30
  -4   9   3  127.19    9.50
  -4   9   3  130.69    9.70
   4   9  -3  145.59   11.20
   4   9  -3  179.78   10.80
  -4   9   3  147.59    9.10
  -3  -9   3   32.70    4.50
  -3  -9   3   36.90    5.70
   3  -9  -3    9.60    3.40
  -3   9   3   34.60    5.10
  -3   9   3   42.60    6.20
   3   9  -3   11.60    4.50
  -3   9   3   35.70    5.10
   3   9  -3    8.70    3.20
   2  -9  -3  325.77   17.20
  -2  -9   3  465.45   21.60
  -2  -9   3  398.96   22.50
  -2   9   3  412.16   22.40
   2   9  -3  298.47   16.60
  -2   9   3  446.36   22.10
   2   9  -3  295.87   17.40
  -2   9   3  406.26   21.80
  -1  -9   3  207.08   11.60
  -1  -9   3  190.38   12.50
   1  -9  -3  223.18   13.40
  -1   9   3  189.58   12.20
   1   9  -3  221.08   14.10
   1   9  -3  230.98   13.40
  -1   9   3  196.38   12.20
  -1   9   3  218.58   13.00
   0  -9   3  610.04   28.80
   0  -9   3  574.14   29.90
   0  -9  -3  732.53   34.50
   0   9   3  600.74   29.50
   0   9   3  621.34   29.60
   0   9   3  585.54   29.30
   0   9  -3  666.83   33.80
   0   9  -3  724.93   34.80
  -1  -9  -3  443.26   22.60
   1  -9   3  380.46   18.30
  -1  -9  -3  461.95   23.40
   1  -9   3  344.37   19.20
  -1   9  -3  465.35   24.10
  -1   9  -3  444.66   23.00
   1   9   3  333.67   18.50
   1   9   3  370.66   18.80
   1   9   3  328.07   18.50
  -2  -9  -3  311.07   18.10
   2  -9   3  342.67   17.50
   2  -9   3  321.97   18.60
  -2  -9  -3  334.57   17.90
   2   9   3  331.07   17.70
   2   9   3  302.47   17.70
   2   9   3  370.36   18.20
  -2   9  -3  360.86   18.20
  -3  -9  -3   13.60    3.80
   3  -9   3    5.60    2.90
  -3  -9  -3   14.80    4.00
   3  -9   3    9.70    3.70
   3   9   3    8.20    3.40
  -3   9  -3   22.90    4.30
   3   9   3    1.10    2.80
   3   9   3    4.40    2.90
   4  -9   3  361.46   20.00
  -4  -9  -3  387.36   19.90
   4  -9   3  390.76   19.90
  -4  -9  -3  370.76   20.10
   4   9   3  371.66   19.50
  -4   9  -3  344.67   19.20
   4   9   3  348.97   19.30
   4   9   3  349.77   18.70
   5  -9   3  222.48   14.40
  -5  -9  -3  238.38   13.90
  -5  -9  -3  197.18   13.60
   5   9   3  235.78   13.70
  -5   9  -3  236.18   13.10
   5   9   3  233.88   13.20
  -5   9  -3  198.38   12.50
   5   9   3  232.58   13.70
  -6  -9  -3  735.23   37.40
  -6  -9  -3  736.03   37.50
   6  -9   3  860.01   41.80
   6   9   3  866.71   41.00
  -6   9  -3  813.22   36.70
  -6   9  -3  779.52   36.60
   6   9   3  888.91   41.00
   6   9   3  812.82   40.00
  -7  -9  -3   93.49    9.50
   7  -9   3   91.89    9.50
  -7  -9  -3   86.59    9.00
   7   9   3   97.49    7.70
  -7   9  -3   88.99    8.00
   7   9   3   93.99    8.50
   7   9   3   95.69    8.60
  -7   9  -3  103.09    8.00
   8  -9   3  493.85   27.60
  -8  -9  -3  626.44   31.40
  -8  -9  -3  603.24   30.80
  -8   9  -3  563.84   29.70
   8   9   3  547.85   26.80
   8   9   3  519.65   25.80
   8   9   3  527.25   26.60
  -9  -9  -3   29.20    6.80
   9  -9   3   12.00    5.50
  -9  -9  -3   41.40    6.60
  -9   9  -3   31.60    5.50
   9   9   3   12.50    3.70
  10  -9   3  345.77   21.60
 -10  -9  -3  375.26   22.60
 -10  -9  -3  409.86   23.80
 -10   9  -3  406.76   22.10
  10   9   3  354.66   18.60
  11  -9   3    4.40    5.80
 -11  -9  -3   18.20    6.80
  11   9   3    1.00    3.90
  11   9   3    4.50    3.50
 -11   9  -3   13.80    5.10
  12  -9   3  225.78   17.00
 -12  -9  -3  216.48   17.90
  12   9   3  200.18   13.00
  12   9   3  207.38   14.30
 -12   9  -3  245.68   16.00
 -13  -9  -3   51.39   10.20
  13  -9   3   50.39    9.80
  13   9   3   53.59    6.80
 -13   9  -3   61.79    8.60
  13   9   3   58.19    7.80
 -14  -9  -3  152.38   16.10
  14  -9   3  142.19   15.10
 -14   9  -3  163.58   14.50
  14   9   3  144.09   11.60
  14   9   3  146.29   13.00
 -14 -10   3   15.60    8.10
  14 -10  -3   11.10    5.70
 -14  10   3   18.20    5.80
  14  10  -3   16.30    7.70
  14  10  -3    9.90    6.30
  13 -10  -3  224.38   15.10
 -13 -10   3  246.48   19.80
  13  10  -3  216.88   16.80
  13  10  -3  197.28   15.80
 -13  10   3  255.47   16.60
 -12 -10   3   70.79   10.50
  12 -10  -3   60.59    7.80
  12  10  -3   62.39    9.20
  12  10  -3   70.99    8.80
 -12  10   3   54.59    7.60
  11 -10  -3  439.76   23.40
 -11 -10   3  377.06   23.80
  11  10  -3  427.46   23.60
 -11  10   3  392.26   21.70
  11  10  -3  409.36   24.40
 -10 -10   3   23.70    7.00
  10 -10  -3   23.60    5.30
  10  10  -3   25.30    6.00
  10  10  -3   24.60    6.60
 -10  10   3   26.00    5.00
  -9 -10   3  250.27   17.20
   9 -10  -3  297.77   17.70
  -9 -10   3  248.78   14.90
   9  10  -3  285.77   17.30
  -9  10   3  232.08   14.50
   9  10  -3  354.36   19.40
  -8 -10   3    5.10    5.10
  -8 -10   3   10.50    3.80
   8 -10  -3   17.10    4.40
  -8  10   3    4.00    4.00
  -8  10   3    5.00    4.00
   8  10  -3   15.10    5.50
  -8  10   3    1.70    3.10
   8  10  -3   11.60    3.80
  -7 -10   3  389.06   21.70
  -7 -10   3  350.96   19.60
   7 -10  -3  295.37   17.20
  -7  10   3  346.77   19.40
   7  10  -3  303.37   18.00
  -7  10   3  366.76   19.10
   7  10  -3  290.27   16.70
  -7  10   3  365.16   19.70
   6 -10  -3   24.40    4.70
  -6 -10   3   34.00    5.00
  -6 -10   3   35.40    6.40
  -6  10   3   32.60    5.40
  -6  10   3   27.90    5.20
   6  10  -3   28.20    4.90
   6  10  -3   24.20    5.80
  -6  10   3   40.60    8.90
   5 -10  -3  607.84   30.40
  -5 -10   3  636.04   31.90
  -5 -10   3  632.94   33.20
  -5  10   3  682.63   33.80
   5  10  -3  596.14   30.70
  -5  10   3  685.43   32.40
  -5  10   3  647.24   32.20
   5  10  -3  611.94   30.20
  -4 -10   3  149.99   11.50
   4 -10  -3  182.68   12.20
  -4 -10   3  144.79    9.90
  -4  10   3  168.68   13.10
  -4  10   3  138.79   10.70
   4  10  -3  181.38   13.00
   4  10  -3  190.88   12.10
  -4  10   3  154.58   10.70
  -3 -10   3  559.54   26.80
   3 -10  -3  527.45   26.30
  -3 -10   3  515.15   25.00
  -3  10   3  479.55   25.50
  -3  10   3  444.96   25.20
   3  10  -3  491.35   25.70
   3  10  -3  505.65   26.60
  -3  10   3  506.15   26.50
  -2 -10   3  164.78   10.10
  -2 -10   3  180.78   12.00
   2 -10  -3  200.88   13.00
   2  10  -3  216.98   14.20
   2  10  -3  212.78   12.90
  -2  10   3  122.79   10.40
  -2  10   3  169.08   12.10
  -2  10   3  140.29   10.80
  -1 -10   3  394.96   19.40
  -1 -10   3  349.27   20.40
   1 -10  -3  420.36   22.50
  -1  10   3  350.96   19.90
  -1  10   3  358.76   19.90
   1  10  -3  412.26   22.30
  -1  10   3  395.76   20.70
   1  10  -3  444.46   23.40
   0 -10   3    5.50    3.20
   0 -10  -3    4.90    3.30
   0 -10   3    2.30    3.80
   0  10  -3   -1.00    3.30
   0  10   3    6.10    3.70
   0  10   3    2.50    4.00
   0  10   3   -0.10    3.40
   0  10  -3    3.90    4.70
   1 -10   3  574.74   27.80
   1 -10   3  559.94   29.00
  -1 -10  -3  438.26   24.00
   1  10   3  543.85   28.40
   1  10   3  581.94   28.50
  -1  10  -3  461.65   25.30
  -1  10  -3  484.15   24.10
   1  10   3  561.64   28.40
   2 -10   3  130.79    9.30
  -2 -10  -3   93.79    9.10
   2 -10   3  126.19   10.50
   2  10   3  120.79   10.10
   2  10   3  125.69    9.60
  -2  10  -3  110.99    9.30
   2  10   3  142.59    9.80
   3 -10   3  963.10   45.30
  -3 -10  -3  949.90   47.00
   3 -10   3  914.91   43.80
   3  10   3  868.51   43.00
   3  10   3  883.51   43.10
  -3  10  -3 1023.60   46.70
   3  10   3  890.51   42.80
  -4 -10  -3   51.49    6.70
   4 -10   3   28.00    5.60
  -4 -10  -3   46.60    6.50
   4  10   3   23.60    5.00
   4  10   3   26.90    5.00
   4  10   3   35.40    5.30
  -4  10  -3   49.50    6.40
  -5 -10  -3  455.35   26.10
  -5 -10  -3  536.75   26.70
   5 -10   3  438.06   24.70
   5  10   3  490.15   24.40
   5  10   3  444.76   23.40
  -5  10  -3  513.25   25.70
   5  10   3  460.45   24.00
  -6 -10  -3    5.30    5.10
  -6 -10  -3   19.00    5.20
   6 -10   3    2.40    4.40
   6  10   3    5.40    3.60
   6  10   3    8.40    3.70
   6  10   3    3.90    3.50
  -6  10  -3   13.20    4.40
   7 -10   3  287.17   17.90
  -7 -10  -3  214.78   14.60
  -7 -10  -3  188.38   14.40
   7  10   3  279.27   16.50
   7  10   3  253.17   15.70
   7  10   3  294.07   16.50
  -7  10  -3  213.58   14.30
   8 -10   3   21.30    6.10
  -8 -10  -3    7.30    5.50
  -8 -10  -3   17.30    5.70
  -8  10  -3   25.60    5.10
   8  10   3   16.10    4.70
   8  10   3   17.20    4.40
   8  10   3   24.90    5.20
   9 -10   3  364.46   22.10
  -9 -10  -3  367.56   21.70
  -9 -10  -3  352.46   22.20
   9  10   3  360.16   19.60
  -9  10  -3  364.76   20.50
  10 -10   3   58.29    9.40
 -10 -10  -3   55.19    8.70
 -10 -10  -3   70.19    9.80
  10  10   3   75.89    7.40
 -10  10  -3   54.59    7.70
 -11 -10  -3  328.37   21.60
  11 -10   3  275.67   18.90
  11  10   3  249.58   16.30
  11  10   3  247.18   15.10
 -11  10  -3  320.77   20.00
 -12 -10  -3   39.30    9.40
  12 -10   3   30.50    9.00
  12  10   3   32.00    6.30
  12  10   3   30.10    5.50
 -12  10  -3   48.30    7.90
 -13 -10  -3  165.98   17.10
  13  10   3  161.08   13.60
  13  10   3  143.69   11.70
 -13  10  -3  191.58   15.10
  13 -11  -3  126.49   12.30
 -13 -11   3  135.99   14.90
  13  11  -3  135.29   13.70
 -13  11   3  139.49   12.50
  13  11  -3  126.69   12.50
  12 -11  -3  126.19   11.70
 -12 -11   3   99.29   13.10
  12  11  -3  132.39   13.30
  12  11  -3  137.09   12.80
 -12  11   3  121.19   11.00
  11 -11  -3  133.89   11.50
 -11 -11   3  115.29   13.10
  11  11  -3  119.09   11.50
  11  11  -3  102.39   11.80
 -11  11   3  119.99   10.90
 -10 -11   3  168.88   15.20
  10 -11  -3  239.08   15.70
  10  11  -3  219.28   17.10
 -10  11   3  188.58   13.70
  10  11  -3  242.58   15.90
   9 -11  -3  196.18   13.40
  -9 -11   3  220.58   16.80
  -9 -11   3  214.98   14.40
   9  11  -3  190.28   13.00
   9  11  -3  171.98   14.60
  -8 -11   3   66.59    7.70
   8 -11  -3   99.29    9.70
  -8 -11   3   78.89    9.80
   8  11  -3  104.79   10.60
  -8  11   3   62.49    7.80
  -8  11   3   62.99    7.90
   8  11  -3  102.09    9.70
  -7 -11   3  217.28   15.80
   7 -11  -3  211.78   13.80
  -7 -11   3  238.08   14.30
   7  11  -3  217.88   15.60
  -7  11   3  200.78   13.70
   7  11  -3  195.68   13.60
  -7  11   3  215.48   14.20
   6 -11  -3  170.08   12.50
  -6 -11   3  217.78   15.80
  -6 -11   3  231.18   13.90
   6  11  -3  186.08   12.40
   6  11  -3  194.78   14.30
  -6  11   3  219.68   14.20
  -6  11   3  198.08   13.80
  -5 -11   3  302.67   18.70
  -5 -11   3  309.67   17.30
   5 -11  -3  331.87   18.80
  -5  11   3  308.37   19.90
  -5  11   3  298.07   17.70
  -5  11   3  307.97   17.90
   5  11  -3  332.27   18.60
   5  11  -3  309.67   19.70
  -4 -11   3  160.48   12.30
  -4 -11   3  150.08   10.40
   4 -11  -3  151.38   11.20
   4  11  -3  152.98   11.10
  -4  11   3  144.89   13.00
  -4  11   3  144.19   11.40
   4  11  -3  149.69   12.80
  -4  11   3  149.59   11.40
  -3 -11   3  235.18   14.70
  -3 -11   3  258.87   16.50
   3 -11  -3  210.18   14.10
   3  11  -3  222.58   14.00
   3  11  -3  238.98   15.80
  -3  11   3  252.87   15.90
  -3  11   3  246.08   17.00
  -3  11   3  279.97   16.00
  -2 -11   3   85.49    8.90
  -2 -11   3   62.69    6.70
   2 -11  -3   91.39    9.10
  -2  11   3   60.09    7.40
   2  11  -3  115.99    9.20
  -2  11   3   70.49    8.50
  -2  11   3   61.99    7.70
   2  11  -3  106.39   10.70
  -1 -11   3  332.67   20.90
   1 -11  -3  408.36   21.70
  -1 -11   3  396.26   19.70
   1  11  -3  382.26   22.60
   1  11  -3  382.66   21.40
  -1  11   3  381.26   20.70
  -1  11   3  381.56   21.20
  -1  11   3  348.87   20.40
   0 -11   3   15.20    5.00
   0 -11  -3   13.10    4.20
   0 -11   3   15.80    3.90
   0  11   3   16.40    5.70
   0  11  -3    6.80    6.10
   0  11  -3   15.30    4.90
   0  11   3   20.00    5.30
   0  11   3   14.50    4.80
   1 -11   3  534.75   26.40
  -1 -11  -3  550.44   28.50
   1 -11   3  571.34   28.00
   1  11   3  467.85   26.60
   1  11   3  518.65   27.00
  -1  11  -3  556.14   28.40
   1  11   3  514.05   27.40
  -2 -11  -3  211.28   14.10
   2 -11   3  304.27   18.10
   2  11   3  304.67   17.90
   2  11   3  276.77   17.10
  -2  11  -3  236.28   14.50
   2  11   3  303.17   17.50
  -3 -11  -3  284.37   16.20
   3 -11   3  270.67   16.50
   3  11   3  256.17   15.60
  -3  11  -3  232.18   15.40
   3  11   3  248.88   15.90
   3  11   3  247.98   15.60
  -4 -11  -3  508.55   26.60
   4 -11   3  451.75   25.00
   4  11   3  421.96   24.10
   4  11   3  463.85   24.40
  -4  11  -3  491.55   26.20
   4  11   3  482.25   24.60
   5 -11   3  298.47   17.20
  -5 -11  -3  242.78   15.60
   5  11   3  243.38   15.80
   5  11   3  239.78   15.60
   5  11   3  219.48   15.30
  -5  11  -3  221.88   14.60
   6 -11   3   58.29    8.00
  -6 -11  -3   30.70    6.00
   6  11   3   50.99    6.70
   6  11   3   48.30    6.80
   6  11   3   54.49    7.00
  -6  11  -3   35.10    6.10
   7 -11   3  220.18   15.70
  -7 -11  -3  224.58   16.10
  -7 -11  -3  215.48   22.20
   7  11   3  200.78   13.90
   7  11   3  216.88   14.30
   7  11   3  233.58   15.00
   8 -11   3  169.88   14.00
  -8 -11  -3  129.89   12.60
  -8 -11  -3  101.89   11.50
   8  11   3  138.09   11.20
   8  11   3  146.99   12.10
   8  11   3  147.09   11.60
   9 -11   3   85.59   10.90
  -9 -11  -3  119.19   12.00
  -9 -11  -3  112.69   12.40
   9  11   3   84.19    8.50
 -10 -11  -3  105.09   12.30
 -10 -11  -3  102.79   11.40
  10  11   3   80.89    8.30
 -11 -11  -3   63.09   10.90
 -11 -11  -3   72.59   10.30
  11  11   3   59.99    7.40
 -11  11  -3   70.09   14.60
  11  11   3   63.99    8.40
 -12 -11  -3  118.29   14.10
 -12  11  -3   96.79   11.60
  12  11   3   60.09    8.10
  12  11   3   67.29    9.20
  12 -12  -3  112.29   11.90
 -12 -12   3   64.09   11.60
  12  12  -3  107.99   13.10
  12  12  -3  114.99   12.10
  11 -12  -3    1.90    5.50
 -11 -12   3    1.20    6.50
  11  12  -3   10.40    7.40
  11  12  -3   -4.50    5.50
  10 -12  -3  336.67   20.20
 -10 -12   3  334.47   22.50
  10  12  -3  320.77   21.80
  10  12  -3  316.87   20.00
  -9 -12   3   16.80    7.50
   9 -12  -3   19.30    5.90
  -9 -12   3    9.90    4.90
   9  12  -3   15.20    5.20
   9  12  -3   13.00    7.20
   8 -12  -3  539.45   28.10
  -8 -12   3  470.25   28.40
  -8 -12   3  503.05   26.30
   8  12  -3  536.25   29.20
   8  12  -3  482.15   27.20
  -7 -12   3   -1.30    3.90
  -7 -12   3    9.90    6.50
   7 -12  -3    5.10    4.40
  -7  12   3    8.10    5.10
   7  12  -3    0.20    6.10
  -7  12   3    6.40    4.90
   7  12  -3    2.80    3.90
  -6 -12   3  419.56   22.20
  -6 -12   3  407.26   24.00
   6 -12  -3  432.36   23.10
   6  12  -3  404.56   24.20
  -6  12   3  389.36   22.50
   6  12  -3  379.46   22.30
  -6  12   3  386.56   22.20
   5 -12  -3   -0.50    3.90
  -5 -12   3    2.30    5.20
  -5 -12   3    0.70    3.20
   5  12  -3   -1.80    3.50
  -5  12   3    1.00    4.50
  -5  12   3   -5.40    3.90
   5  12  -3    1.60    5.80
   4 -12  -3  126.79   11.40
  -4 -12   3  169.88   13.50
  -4 -12   3  163.08   11.70
  -4  12   3  191.08   13.20
  -4  12   3  177.48   15.30
  -4  12   3  167.68   13.20
   4  12  -3  155.88   11.40
   4  12  -3  142.49   13.10
  -3 -12   3    6.20    5.10
  -3 -12   3    4.70    3.60
   3 -12  -3    1.50    3.90
  -3  12   3    6.20    6.10
  -3  12   3    0.30    4.20
  -3  12   3    2.40    4.50
   3  12  -3   -3.40    3.30
   3  12  -3    5.90    5.80
   2 -12  -3  174.28   13.10
  -2 -12   3  201.68   13.10
  -2 -12   3  194.08   14.90
  -2  12   3  199.68   14.20
   2  12  -3  211.88   15.50
  -2  12   3  225.28   14.80
  -2  12   3  204.68   15.90
   2  12  -3  184.98   13.00
  -1 -12   3    7.70    5.20
  -1 -12   3    5.00    3.50
   1 -12  -3   11.90    4.50
   1  12  -3    7.20    6.50
  -1  12   3    7.00    6.00
  -1  12   3    1.30    4.70
  -1  12   3    5.30    4.80
   1  12  -3    0.90    4.20
   0 -12  -3  607.94   32.10
   0 -12   3  498.25   27.50
   0 -12   3  499.15   26.10
   0  12  -3  647.44   32.30
   0  12   3  526.55   28.00
   0  12   3  494.25   27.00
   0  12   3  527.25   27.50
   1 -12   3   21.60    6.00
  -1 -12  -3   26.60    5.70
   1  12   3   21.20    5.20
  -1  12  -3   27.20    6.20
   1  12   3   29.90    7.10
   1  12   3   21.50    5.40
   2 -12   3  291.17   19.20
  -2 -12  -3  415.16   23.30
   2  12   3  326.47   18.50
  -2  12  -3  420.46   23.10
   2  12   3  304.47   19.00
   2  12   3  302.47   18.40
  -3 -12  -3    5.70    4.40
   3 -12   3    5.50    5.30
   3  12   3    1.00    4.20
   3  12   3    8.60    4.60
   3  12   3    2.90    5.60
  -3  12  -3   10.80    5.00
   4 -12   3  257.67   17.60
  -4 -12  -3  237.78   15.60
  -4  12  -3  232.28   15.80
   4  12   3  253.57   16.70
   4  12   3  283.77   17.70
   4  12   3  271.87   16.70
  -5 -12  -3    9.30    4.90
   5 -12   3    8.80    5.90
  -5  12  -3    1.90    5.00
   5  12   3    0.40    5.40
   5  12   3    9.00    4.60
   5  12   3    0.90    4.30
  -6 -12  -3  504.65   27.20
   6 -12   3  541.95   30.30
  -6  12  -3  479.35   26.30
   6  12   3  576.14   29.40
   6  12   3  528.45   29.10
   6  12   3  553.54   29.20
  -7 -12  -3    6.80    4.90
   7  12   3    6.00    5.40
   7  12   3    2.10    4.40
   7  12   3    0.50    4.20
  -8 -12  -3  191.68   16.20
   8  12   3  191.98   14.10
   8  12   3  167.38   13.00
   8  12   3  169.48   13.50
  -9 -12  -3    5.30    6.80
   9  12   3   -1.90    4.50
 -10 -12  -3   65.89   10.30
  10  12   3   94.99    9.90
  10 -13  -3  162.98   14.40
 -10 -13   3  142.39   15.40
  10  13  -3  172.28   16.00
  10  13  -3  154.58   14.00
   9 -13  -3  152.58   13.50
  -9 -13   3  158.98   16.00
  -9 -13   3  167.98   14.10
   9  13  -3  157.98   15.10
   9  13  -3  130.79   12.70
   8 -13  -3  122.99   12.20
  -8 -13   3  145.49   14.60
  -8 -13   3  134.49   12.10
   8  13  -3  132.99   14.00
   8  13  -3  127.29   11.90
  -7 -13   3  172.18   15.10
   7 -13  -3  139.89   12.90
  -7 -13   3  151.98   13.10
   7  13  -3  154.58   14.50
  -7  13   3  176.08   14.00
   7  13  -3  154.38   12.40
   6 -13  -3  228.78   16.30
  -6 -13   3  274.37   19.30
  -6 -13   3  267.87   17.00
   6  13  -3  243.48   16.20
  -6  13   3  249.78   17.50
   6  13  -3  228.08   18.50
  -5 -13   3  122.69   10.80
  -5 -13   3  132.59   12.80
   5 -13  -3  110.19   10.80
  -5  13   3  120.49   11.40
   5  13  -3   95.09   10.40
   5  13  -3  115.39   13.10
  -5  13   3   87.69   10.50
   4 -13  -3  168.78   13.30
  -4 -13   3  211.68   14.20
  -4 -13   3  207.98   16.20
  -4  13   3  244.58   26.70
   4  13  -3  148.79   12.60
  -4  13   3  178.18   14.80
   4  13  -3  195.58   15.90
  -4  13   3  235.38   15.60
  -3 -13   3  168.68   12.00
   3 -13  -3  159.88   12.30
  -3 -13   3  142.79   13.20
   3  13  -3  129.19   11.90
  -3  13   3  140.09   12.50
  -3  13   3  147.29   13.00
   3  13  -3  151.58   14.30
  -3  13   3  159.38   14.80
   2 -13  -3  138.79   12.00
  -2 -13   3   94.19   11.10
  -2 -13   3   90.89    9.10
   2  13  -3  130.09   11.70
  -2  13   3  117.39   11.10
   2  13  -3  115.89   13.40
  -2  13   3  103.99   10.70
  -2  13   3  118.89   12.80
  -1 -13   3  216.28   14.60
   1 -13  -3  202.08   14.60
  -1 -13   3  237.08   16.60
  -1  13   3  191.98   15.40
  -1  13   3  227.18   17.50
   1  13  -3  213.88   15.70
  -1  13   3  225.78   16.20
   0 -13   3   47.50    8.20
   0 -13  -3   84.59    9.50
   0  13   3   53.79    8.20
   0  13  -3   83.79    9.50
   0  13   3   34.50    7.50
   0  13   3   63.49    9.40
   1 -13   3  213.28   15.20
  -1 -13  -3  236.48   16.30
   1  13   3  184.18   14.00
  -1  13  -3  255.87   16.70
   1  13   3  198.08   14.50
   1  13   3  183.68   15.30
   2 -13   3  173.68   14.60
  -2 -13  -3  179.88   14.00
  -2  13  -3  179.68   14.30
   2  13   3  139.69   12.80
   2  13   3  122.39   12.00
   2  13   3  168.98   14.00
  -3 -13  -3  145.29   12.60
   3 -13   3  127.69   14.30
   3  13   3  123.49   12.60
   3  13   3  137.59   12.20
  -3  13  -3  129.19   12.00
   3  13   3  138.39   12.20
  -4 -13  -3  242.48   16.40
   4  13   3  198.08   14.30
  -4  13  -3  238.88   16.70
   4  13   3  175.28   14.30
   4  13   3  192.38   15.50
  -5 -13  -3  124.59   12.30
   5  13   3  141.09   13.00
   5  13   3  151.28   13.00
  -5  13  -3  118.39   11.50
   5  13   3  121.99   11.90
  -6 -13  -3   36.80    7.40
   6  13   3   16.90    5.90
   6  13   3   16.40    5.80
  -6  13  -3   43.30    7.60
   6  13   3   13.80    7.10
  -7 -13  -3  156.28   14.00
   7  13   3  114.49   11.80
   7  13   3  114.89   11.40
   7  13   3  104.29   11.10
  -8 -13  -3   14.60    6.50
   8  13   3   60.39    8.70
   8  13   3   45.70    8.70
   8  13   3   43.90    8.30
  -8 -14   3    7.80    8.20
   8 -14  -3   32.20    7.50
  -8 -14   3   11.00    5.50
   8  14  -3   12.30    8.90
   8  14  -3    8.60    6.00
   7 -14  -3  206.68   15.30
  -7 -14   3  235.38   16.40
  -7 -14   3  209.98   18.60
  -7  14   3  236.88   17.80
   7  14  -3  189.38   15.00
   7  14  -3  193.88   17.40
   6 -14  -3    2.10    5.20
  -6 -14   3    9.90    5.10
  -6 -14   3   -2.30    6.70
  -6  14   3    4.50    6.10
   6  14  -3   11.60    8.90
   6  14  -3    2.90    4.80
  -5 -14   3  257.87   19.80
  -5 -14   3  277.77   17.80
   5 -14  -3  289.07   18.20
  -5  14   3  290.57   19.20
   5  14  -3  257.87   20.60
   5  14  -3  240.48   17.40
  -4 -14   3   39.90    6.90
  -4 -14   3   49.50    9.20
   4 -14  -3   39.90    7.50
  -4  14   3   39.90    8.20
   4  14  -3   39.30    7.40
   4  14  -3   57.39   10.80
  -4  14   3   46.50    8.60
  -3 -14   3  312.67   18.60
  -3 -14   3  292.17   20.10
   3 -14  -3  315.07   18.90
  -3  14   3  282.07   19.90
   3  14  -3  270.27   18.40
  -3  14   3  286.07   22.60
  -3  14   3  273.97   19.10
   2 -14  -3   27.70    6.60
  -2 -14   3   35.60    8.50
   2  14  -3   31.30    6.50
  -2  14   3   35.40    7.80
  -2  14   3   17.70    7.10
  -2  14   3   35.00    9.20
  -1 -14   3  143.39   14.80
   1 -14  -3  210.98   15.00
  -1  14   3  130.79   13.30
  -1  14   3  148.29   14.70
  -1  14   3  148.69   13.40
   1  14  -3  183.48   15.30
   0 -14  -3   12.30    5.50
   0  14   3   11.20    6.70
   0  14  -3   -8.20    5.40
   0  14   3   17.30    6.90
   0  14   3    9.10    7.70
  -1 -14  -3  213.78   15.50
  -1  14  -3  220.48   17.00
   1  14   3  218.38   14.90
   1  14   3  167.08   14.30
   1  14   3  189.68   16.30
  -2 -14  -3   13.70    5.60
   2  14   3    8.50    5.40
   2  14   3    8.60    7.60
  -2  14  -3    8.30    6.50
   2  14   3   15.00    5.70
  -3 -14  -3  337.37   20.30
   3  14   3  321.17   20.70
  -3  14  -3  302.07   20.70
   3  14   3  329.57   22.50
   3  14   3  328.57   20.40
  -4 -14  -3   12.30    5.80
   4  14   3    7.60    5.30
  -4  14  -3   14.10    6.40
   4  14   3    5.70    5.10
   4  14   3    2.70    7.20
  -5 -14  -3  149.09   13.70
   5  14   3  115.09   11.90
   5  14   3  103.69   11.30
  -5  14  -3  124.29   12.50
   5  14   3  110.79   12.40
  -6 -14  -3   11.60    7.10
   6  14   3    7.00    6.10
   6  14   3   12.90    6.30
   6  14   3   11.70    7.70
  -6  14  -3   20.60    7.40
  -4 -15   3  171.58   18.90
   4 -15  -3  153.08   13.80
  -4  15   3  152.58   14.80
   4  15  -3  152.58   14.30
   3 -15  -3    6.30    5.70
   3  15  -3   10.50    6.50
  -3  15   3    4.60    6.60
   2 -15  -3  207.08   16.10
   2  15  -3  194.38   16.00
  -2  15   3  178.68   15.80
  -2  15   3  180.98   17.90
   1 -15  -3   29.00    7.20
  -1  15   3   35.40    8.60
  -1  15   3   25.00   10.20
   1  15  -3   32.50    8.70
   0 -15  -3  133.79   12.90
   0  15   3  134.39   14.10
   0  15  -3  138.39   13.90
   0  15   3  145.59   14.40
   0  15   3  145.59   15.30
  -1 -15  -3   89.69   10.80
   1  15   3   67.99   11.80
  -1  15  -3   85.89   11.20
   1  15   3   78.39   10.50
   1  15   3   54.19    9.20
  -2 -15  -3  125.69   12.90
   2  15   3   98.79   11.90
   2  15   3  102.79   13.10
  -2  15  -3  137.99   13.60
   2  15   3   96.59   11.60
  -3  15  -3   12.20    7.40
   3  15   3    6.90    7.10
   3  15   3   17.30    7.50
  19   0  -4    9.90    8.30
 -19   0   4    1.40    5.40
 -19   0   4    2.00    5.70
  19   0  -4    2.00    4.30
 -18   0   4  338.07   20.20
 -18   0   4  344.07   21.90
  18   0  -4  270.67   19.60
  18   0  -4  284.77   17.00
 -17   0   4   -3.00    4.70
  17   0  -4    2.80    6.10
 -17   0   4   -1.50    4.40
  17   0  -4   -0.20    3.30
  16   0  -4  548.65   29.90
 -16   0   4  706.93   36.00
  16   0  -4  565.74   28.00
 -16   0   4  770.12   38.00
  15   0  -4    4.00    4.80
 -15   0   4   -1.10    3.50
 -15   0   4    1.00    3.40
  15   0  -4   -0.80    2.70
  14   0  -4  695.93   33.70
 -14   0   4  644.84   32.80
 -14   0   4  654.73   31.60
  14   0  -4  720.03   35.10
 -13   0   4    2.20    2.80
  13   0  -4   -3.40    2.10
 -13   0   4   -0.50    2.70
  13   0  -4   -2.40    3.50
 -12   0   4  172.48   10.50
  12   0  -4  273.17   14.20
  12   0  -4  255.07   15.10
 -12   0   4  180.38   11.60
 -11   0   4    1.80    2.60
  11   0  -4   -0.40    2.10
  11   0  -4    4.70    3.30
 -11   0   4    1.80    2.30
 -10   0   4 1155.58   52.69
  10   0  -4  976.30   46.00
  10   0  -4 1019.50   45.50
 -10   0   4 1171.08   53.59
   9   0  -4   -0.70    1.60
  -9   0   4    3.30    1.90
  -9   0   4    2.20    1.90
   9   0  -4   -0.50    2.40
   8   0  -4 3660.03  156.48
  -8   0   4 3177.58  139.29
  -8   0   4 3153.68  139.79
   8   0  -4 3550.64  157.88
   8   0  -4 3541.05  157.38
   7   0  -4   -0.30    1.80
  -7   0   4   -0.30    1.50
   7   0  -4   -0.60    1.30
  -7   0   4   -1.30    1.40
   7   0  -4   -0.50    0.80
   6   0  -4 4027.60  176.28
  -6   0   4 3078.89  141.29
  -6   0   4 3196.78  140.49
   6   0  -4 3938.21  177.08
  -6   0   4 3327.07  140.89
   6   0  -4 4148.58  176.78
   5   0  -4   -1.50    1.00
  -5   0   4    7.70    1.70
   5   0  -4   -0.80    0.80
   5   0  -4   -1.10    1.50
  -5   0   4   -0.50    1.20
  -5   0   4   -2.20    1.80
   4   0  -4  317.97   14.70
  -4   0   4  281.57   13.80
  -4   0   4  274.77   13.30
   4   0  -4  312.07   14.60
  -4   0   4  276.67   13.30
   4   0  -4  314.87   15.10
   3   0  -4   -2.30    0.70
   3   0  -4   -0.50    0.80
  -3   0   4   -2.20    1.00
  -3   0   4    5.40    1.70
  -3   0   4    2.10    1.10
   2   0  -4 2876.41  124.29
  -2   0   4 3231.18  138.59
   2   0  -4 2797.22  123.89
  -2   0   4 3092.79  138.49
  -1   0   4   -1.00    1.30
  -1   0   4   -1.20    1.20
  -1   0   4   -3.70    1.10
   1   0  -4   -4.70    0.80
   0   0   4 7168.58  293.07
   0   0   4 6256.07  292.77
   0   0  -4 6838.52  295.87
   0   0  -4 6723.73  295.97
  -1   0  -4    4.90    1.50
  -1   0  -4   -0.90    0.90
   1   0   4    1.60    1.00
   1   0   4    2.90    1.20
   2   0   4  311.97   14.00
  -2   0  -4  104.39    5.50
   2   0   4  310.47   14.10
   2   0   4  305.57   14.90
  -2   0  -4   99.59    5.90
   3   0   4   -2.20    0.80
   3   0   4   -2.30    0.70
   3   0   4    1.30    0.90
  -3   0  -4   -2.40    1.50
  -3   0  -4   -2.50    0.90
  -3   0  -4   -2.90    1.10
   4   0   4 1495.75   63.99
   4   0   4 1539.65   63.99
  -4   0  -4 1175.78   57.29
  -4   0  -4 1386.16   56.39
  -4   0  -4 1240.68   56.89
   4   0   4 1326.77   63.89
   5   0   4    1.00    1.20
  -5   0  -4    1.40    2.00
  -5   0  -4    1.60    1.30
   5   0   4   -0.90    1.10
  -5   0  -4    0.40    1.60
   5   0   4    1.30    1.00
   6   0   4 1540.25   68.19
  -6   0  -4 1401.76   59.49
   6   0   4 1596.24   68.39
  -6   0  -4 1294.07   61.09
  -6   0  -4 1320.37   60.39
   6   0   4 1491.65   68.19
   7   0   4   -2.80    1.30
  -7   0  -4    0.00    1.90
  -7   0  -4   -1.10    1.30
  -7   0  -4    5.00    2.70
   7   0   4    1.10    1.30
   8   0   4 1878.41   84.89
  -8   0  -4 1981.30   91.99
   8   0   4 1960.30   85.19
  -8   0  -4 2137.19   93.39
   9   0   4    2.30    1.80
  -9   0  -4    0.30    2.60
  -9   0  -4   -2.20    3.00
   9   0   4    1.00    2.20
  10   0   4  305.67   15.40
 -10   0  -4  388.16   21.00
  10   0   4  309.37   15.90
 -10   0  -4  342.87   19.20
  11   0   4   -0.50    2.20
  11   0   4   -4.60    2.30
 -11   0  -4    4.50    4.50
 -11   0  -4    6.30    3.90
 -12   0  -4  464.05   25.80
  12   0   4  452.55   21.60
  12   0   4  419.36   22.20
 -12   0  -4  460.45   24.20
 -13   0  -4   -3.60    4.00
  13   0   4    0.80    4.10
 -13   0  -4    3.60    4.50
  14   0   4  740.73   36.60
 -14   0  -4  642.34   35.70
 -14   0  -4  692.13   34.10
 -15   0  -4    1.50    5.50
  15   0   4    2.10    5.20
 -15   0  -4    5.30    5.50
  16   0   4  203.88   15.70
  16   0   4  192.68   17.40
 -16   0  -4  233.88   17.00
  17   0   4   -0.70    7.90
 -17   0  -4   -1.20    6.70
  17   0   4    6.80    7.20
 -19  -1   4  173.58   15.30
  19  -1  -4  135.89   11.70
  19  -1  -4  156.08   15.50
 -19   1   4  143.29   14.60
  19   1  -4  122.39   11.20
  19   1  -4  145.19   14.50
 -19   1   4  148.39   13.20
 -18  -1   4  126.39   13.10
  18  -1  -4  113.89   10.00
 -18  -1   4   95.29   12.50
  18  -1  -4  109.29   12.50
 -18   1   4  121.39   11.30
  18   1  -4  105.89    9.70
  18   1  -4  101.69   11.80
 -18   1   4  128.09   12.80
  17  -1  -4  290.57   16.50
 -17  -1   4  316.97   18.20
 -17  -1   4  318.67   20.10
  17  -1  -4  280.67   19.20
 -17   1   4  295.17   19.40
 -17   1   4  283.97   18.10
  17   1  -4  264.87   16.40
  17   1  -4  295.17   19.20
  16  -1  -4   89.19    8.20
  16  -1  -4   95.19   10.50
 -16  -1   4   92.89    8.80
 -16  -1   4   95.69   10.70
  16   1  -4   88.79    8.20
  16   1  -4   84.19    9.60
 -16   1   4  109.59   10.00
 -16   1   4  109.19   10.80
  15  -1  -4  381.66   20.20
 -15  -1   4  398.56   25.10
  15  -1  -4  371.16   22.20
 -15  -1   4  503.75   24.20
  15   1  -4  407.86   22.10
 -15   1   4  498.15   25.80
 -15   1   4  473.05   24.40
  15   1  -4  390.76   20.30
  14  -1  -4   76.39    7.10
 -14  -1   4  130.99   10.40
 -14  -1   4  131.59    9.40
  14  -1  -4   87.89    8.80
 -14   1   4  118.69   10.10
 -14   1   4  120.69    9.40
  14   1  -4   76.89    8.30
  14   1  -4   89.79    7.50
 -13  -1   4  430.36   21.30
  13  -1  -4  402.96   22.40
  13  -1  -4  438.46   21.20
 -13  -1   4  423.36   22.70
 -13   1   4  403.16   22.30
  13   1  -4  435.86   22.30
 -13   1   4  437.76   21.70
  13   1  -4  410.16   21.10
 -12  -1   4  484.75   24.10
 -12  -1   4  438.56   22.30
  12  -1  -4  391.36   19.80
  12  -1  -4  421.36   21.20
  12   1  -4  416.76   20.90
 -12   1   4  458.35   23.60
  12   1  -4  377.66   19.80
 -12   1   4  451.15   22.80
 -11  -1   4  556.84   26.40
 -11  -1   4  568.54   27.80
  11  -1  -4  504.15   25.00
  11  -1  -4  527.05   26.00
  11   1  -4  521.45   25.80
 -11   1   4  556.74   27.40
  11   1  -4  546.45   25.20
 -11   1   4  541.75   26.60
 -10  -1   4  554.84   27.40
  10  -1  -4  720.93   33.20
  10  -1  -4  714.03   34.00
 -10  -1   4  539.35   26.30
  10   1  -4  696.33   33.20
 -10   1   4  562.34   26.70
  10   1  -4  739.03   33.80
 -10   1   4  587.14   27.30
   9  -1  -4 1317.47   59.69
   9  -1  -4 1355.66   60.39
  -9  -1   4 1357.66   60.29
  -9  -1   4 1372.76   59.39
  -9   1   4 1280.57   59.49
   9   1  -4 1327.47   59.69
   9   1  -4 1329.07   60.19
  -9   1   4 1287.07   59.89
   8  -1  -4   33.60    4.20
   8  -1  -4   40.80    2.80
  -8  -1   4   35.80    4.10
  -8  -1   4   37.50    3.40
  -8   1   4   34.90    3.70
  -8   1   4   37.80    3.90
   8   1  -4   35.00    4.00
  -8   1   4   40.20    5.20
   8   1  -4   37.00    3.50
   8   1  -4   47.60    2.80
   7  -1  -4 3150.08  140.59
  -7  -1   4 2889.81  130.79
   7  -1  -4 3195.78  139.89
   7  -1  -4 3207.88  141.09
  -7  -1   4 3041.90  130.09
  -7   1   4 3075.09  130.99
   7   1  -4 3376.46  139.99
  -7   1   4 2869.61  130.29
   7   1  -4 3126.19  140.49
   7   1  -4 3145.69  140.89
  -7   1   4 2939.51  130.49
   6  -1  -4 1082.29   47.60
  -6  -1   4 1364.06   61.89
   6  -1  -4 1059.09   48.50
   6  -1  -4 1059.09   48.10
  -6  -1   4 1379.56   61.19
   6   1  -4 1073.79   48.40
  -6   1   4 1424.66   62.09
   6   1  -4 1126.09   47.70
  -6   1   4 1351.96   61.39
   6   1  -4 1058.29   48.00
  -6   1   4 1388.76   61.49
   5  -1  -4 1505.95   67.39
   5  -1  -4 1507.65   67.79
  -5  -1   4 1544.45   68.49
   5  -1  -4 1517.15   67.09
  -5  -1   4 1547.05   69.09
   5   1  -4 1559.34   67.39
  -5   1   4 1572.54   69.19
   5   1  -4 1523.55   67.69
  -5   1   4 1543.35   68.49
   5   1  -4 1538.75   67.09
  -5   1   4 1551.54   68.69
   4  -1  -4 2775.72  120.89
   4  -1  -4 2773.82  120.89
  -4  -1   4 2938.41  128.29
  -4  -1   4 2979.10  127.79
  -4  -1   4 2916.81  128.19
  -4   1   4 2905.61  127.99
  -4   1   4 2949.30  127.59
   4   1  -4 2840.42  120.89
   4   1  -4 2713.33  120.79
   4   1  -4 2700.33  121.19
  -4   1   4 2808.52  128.19
   3  -1  -4 2184.38   97.29
  -3  -1   4 2809.62  121.69
  -3  -1   4 2715.23  122.19
   3  -1  -4 2191.58   97.39
  -3  -1   4 2710.93  121.99
   3   1  -4 2272.27   97.39
  -3   1   4 2855.81  121.89
   3   1  -4 2288.47   97.19
   3   1  -4 2155.18   97.59
  -3   1   4 2797.42  122.09
   2  -1  -4 2051.69   94.79
  -2  -1   4 1680.63   74.99
   2  -1  -4 2151.98   94.59
  -2  -1   4 1677.63   74.79
  -2  -1   4 1744.53   75.09
   2   1  -4 2192.78   94.79
  -2   1   4 1733.53   74.89
   2   1  -4 2240.38   94.59
  -2   1   4 1656.73   74.89
   1  -1  -4 1991.60   87.49
  -1  -1   4 1875.01   80.39
   1  -1  -4 2119.69   87.39
  -1  -1   4 1779.82   80.39
   1   1  -4 1785.82   87.39
   1   1  -4 2072.79   87.59
  -1   1   4 1821.82   80.29
  -1   1   4 1815.72   79.99
   0  -1  -4  303.27   14.20
   0  -1   4  255.37   12.20
   0  -1  -4  301.77   14.20
   0  -1   4  242.18   12.30
   0  -1  -4  300.17   14.00
   0   1  -4  304.97   14.10
   0   1   4  247.88   11.70
   0   1   4  256.67   11.50
  -1  -1  -4 1784.92   82.29
   1  -1   4 1257.87   55.49
  -1  -1  -4 1958.40   82.59
  -1  -1  -4 1842.52   82.69
   1  -1   4 1238.68   55.59
  -1  -1  -4 1969.20   82.79
  -1   1  -4 1900.31   82.59
  -1   1  -4 1801.72   82.79
   2  -1   4 1250.17   60.49
  -2  -1  -4 1385.86   60.99
   2  -1   4 1487.85   61.19
  -2  -1  -4 1446.16   61.29
  -2  -1  -4 1401.26   61.59
  -2  -1  -4 1324.77   61.39
  -2   1  -4 1467.75   61.19
  -2   1  -4 1273.47   61.39
  -3  -1  -4  887.11   37.50
   3  -1   4  677.73   32.00
   3  -1   4  690.63   30.70
   3  -1   4  719.43   31.50
  -3  -1  -4  752.72   38.30
  -3  -1  -4  897.01   38.20
  -3  -1  -4  932.21   37.90
  -3   1  -4  836.72   38.10
  -3   1  -4  757.22   37.60
   4  -1   4 2032.90   88.29
   4  -1   4 1775.72   87.29
  -4  -1  -4 2143.29   99.59
   4  -1   4 2127.59   86.79
  -4  -1  -4 2436.26   99.19
  -4  -1  -4 1993.10   99.19
  -4  -1  -4 2342.77  100.39
  -4   1  -4 2455.55   99.19
  -4   1  -4 2173.28   99.79
   5  -1   4 1273.67   54.19
  -5  -1  -4 1263.17   57.49
   5  -1   4 1256.27   55.89
  -5  -1  -4 1406.26   58.59
  -5  -1  -4 1241.98   56.99
   5  -1   4 1115.89   54.69
   5   1   4 1250.27   54.49
  -5   1  -4 1226.98   57.69
  -5   1  -4 1286.77   56.79
   5   1   4 1298.87   53.99
   5   1   4 1172.48   53.89
  -6  -1  -4  491.45   24.70
  -6  -1  -4  512.65   25.70
   6  -1   4  339.27   16.10
  -6  -1  -4  586.64   24.20
   6  -1   4  308.67   17.10
   6  -1   4  345.57   15.40
   6   1   4  315.27   15.60
  -6   1  -4  548.55   23.90
   6   1   4  342.47   15.30
  -6   1  -4  466.65   24.70
   6   1   4  326.57   15.20
  -7  -1  -4 1135.19   56.69
  -7  -1  -4 1263.57   55.89
  -7  -1  -4 1168.78   54.89
   7  -1   4 1297.27   58.49
   7  -1   4 1274.17   60.39
   7  -1   4 1261.97   59.09
  -7   1  -4 1261.97   56.09
   7   1   4 1336.37   58.39
   7   1   4 1409.56   58.79
  -7   1  -4 1332.47   54.79
   7   1   4 1324.27   58.69
  -7   1  -4 1235.18   57.09
  -8  -1  -4  167.28    9.90
   8  -1   4  267.47   12.50
  -8  -1  -4  158.18   10.90
   8  -1   4  241.28   13.20
   8   1   4  245.08   12.40
   8   1   4  246.78   12.60
  -8   1  -4  149.69   10.80
  -8   1  -4  175.18   10.10
  -9  -1  -4  517.65   24.70
  -9  -1  -4  529.15   26.20
   9  -1   4  492.55   23.20
   9  -1   4  479.25   24.10
  -9   1  -4  484.75   24.70
  -9   1  -4  468.65   25.80
   9   1   4  492.05   23.40
   9   1   4  515.05   23.40
 -10  -1  -4  482.95   24.90
 -10  -1  -4  464.05   23.10
  10  -1   4  431.66   22.40
  10  -1   4  469.65   21.50
 -10   1  -4  428.86   24.30
  10   1   4  445.66   21.60
 -10   1  -4  447.36   23.30
  10   1   4  439.96   21.60
  11  -1   4  256.77   15.60
  11  -1   4  237.58   12.70
  11  -1   4  233.98   14.00
 -11  -1  -4  271.67   15.00
 -11  -1  -4  255.77   16.60
 -11   1  -4  231.98   16.00
  11   1   4  211.58   12.80
 -11   1  -4  252.07   15.00
  11   1   4  248.18   12.80
  12  -1   4  362.46   19.70
  12  -1   4  366.46   21.30
 -12  -1  -4  411.16   22.00
 -12  -1  -4  428.76   24.10
  12   1   4  341.27   18.50
  12   1   4  367.76   18.30
 -12   1  -4  387.56   22.00
 -13  -1  -4  328.37   21.40
  13  -1   4  341.37   20.70
  13  -1   4  319.57   18.90
 -13  -1  -4  358.66   19.90
  13   1   4  329.87   17.30
  13   1   4  325.97   17.80
 -13   1  -4  336.17   19.90
 -14  -1  -4  120.69   10.80
 -14  -1  -4  106.39   12.40
  14  -1   4   85.89   10.70
  14  -1   4   67.39    8.40
 -14   1  -4  112.19   11.00
  14   1   4   66.29    7.40
 -15  -1  -4  287.67   20.10
  15  -1   4  272.27   19.40
 -15  -1  -4  277.77   17.70
  15  -1   4  237.08   17.20
 -15   1  -4  261.27   18.00
  15   1   4  235.58   15.40
  16  -1   4  117.09   12.00
  16  -1   4  120.79   14.00
 -16  -1  -4   86.79   11.80
 -16  -1  -4   83.99   10.20
  16   1   4   96.99   10.80
 -16   1  -4   84.99   10.70
 -17  -1  -4  133.19   15.50
  17  -1   4  113.19   12.70
  17  -1   4  103.99   13.80
 -17  -1  -4  119.39   12.50
 -17   1  -4  133.29   13.50
  17   1   4  101.99   11.50
  19  -2  -4  282.67   17.00
 -19  -2   4  271.07   19.60
  19   2  -4  229.58   16.40
  19   2  -4  279.67   20.50
 -19   2   4  214.58   17.60
  18  -2  -4   28.50    5.70
  18  -2  -4   24.60    8.90
 -18  -2   4   20.70    6.70
 -18   2   4   21.60    7.00
  18   2  -4   20.00    5.20
  18   2  -4   22.50    7.80
 -18   2   4   19.00    6.40
  17  -2  -4  296.77   19.80
  17  -2  -4  259.07   15.90
 -17  -2   4  290.97   19.20
  17   2  -4  278.87   16.30
 -17   2   4  263.17   18.30
 -17   2   4  285.37   17.50
  17   2  -4  252.37   18.40
  16  -2  -4   34.20    5.30
 -16  -2   4   19.80    5.60
  16  -2  -4   19.30    7.20
  16   2  -4   20.00    6.50
 -16   2   4   15.90    5.20
  16   2  -4   29.70    5.10
 -16   2   4    8.10    4.70
  15  -2  -4  259.47   15.00
  15  -2  -4  232.68   17.10
 -15  -2   4  279.17   18.70
 -15  -2   4  316.97   17.10
  15   2  -4  276.37   15.10
 -15   2   4  329.57   17.90
  15   2  -4  272.67   16.70
 -15   2   4  305.57   18.30
 -14  -2   4   35.10    6.20
 -14  -2   4   37.60    5.10
  14  -2  -4   41.90    5.00
  14  -2  -4   38.00    6.60
 -14   2   4   38.00    5.80
  14   2  -4   34.80    4.60
  14   2  -4   29.40    5.80
 -14   2   4   40.30    6.00
 -13  -2   4  713.33   33.30
  13  -2  -4  530.35   27.70
 -13  -2   4  688.53   35.10
  13  -2  -4  541.25   26.30
  13   2  -4  520.45   26.20
 -13   2   4  707.43   33.90
  13   2  -4  563.94   27.30
 -13   2   4  706.53   34.60
  12  -2  -4  412.36   20.90
 -12  -2   4  388.66   21.10
 -12  -2   4  396.86   19.50
  12  -2  -4  434.86   22.40
 -12   2   4  390.46   20.70
  12   2  -4  408.96   20.80
 -12   2   4  391.76   20.20
  12   2  -4  428.36   21.70
  11  -2  -4 1187.28   52.69
 -11  -2   4 1114.89   50.29
  11  -2  -4 1169.98   51.59
 -11  -2   4 1120.09   51.99
 -11   2   4 1116.69   51.39
 -11   2   4 1078.69   50.69
  11   2  -4 1087.29   51.89
  11   2  -4 1083.99   51.39
  10  -2  -4  246.28   14.40
 -10  -2   4  200.18   12.50
  10  -2  -4  258.87   13.50
 -10  -2   4  224.98   11.40
 -10   2   4  222.58   12.20
 -10   2   4  206.48   11.80
  10   2  -4  262.57   13.90
   9  -2  -4 1032.30   44.60
  -9  -2   4  729.43   32.80
[truncated: 868,071 more chars]
